# Supplementary material for: Immune dysfunction mediated by the competitive endogenous RNA network in fetal side placental tissue of polycystic ovary syndrome
Source: PLoS One. 2024 Mar 21;19(3):e0300461. doi: 10.1371/journal.pone.0300461 (PMC10956758; doi:10.1371/journal.pone.0300461)
Supplement: S1 Table — (XLSX) [file pone.0300461.s003.xlsx]

## Sheet: Sheet 1
Table S1. GSEA analysis of DEmRNAs in fetal side placental tissue of PCOS.
ID	Description	setSize	enrichmentScore	NES	pvalue	p.adjust	qvalues	rank	leading_edge	core_enrichment
KEGG_OLFACTORY_TRANSDUCTION	KEGG_OLFACTORY_TRANSDUCTION	358	0.282413	2.16929	9.999e-05	0.00312116	0.00254935	2105	tags=22%, list=12%, signal=19%	OR51S1/OR5A2/OR6B2/OR14C36/OR13A1/OR10AG1/OR7A17/OR2H2/OR6N2/CNGA3/OR10G8/OR10H1/OR14J1/OR6A2/OR1S1/OR1S2/OR51D1/OR10S1/OR6T1/OR52L1/OR2M4/OR2M5/OR13J1/OR10G9/OR10G4/OR13D1/OR4X2/OR10A2/OR8S1/OR2D2/OR3A1/GNAL/OR11H4/PDC/OR51E1/OR56A4/OR51E2/OR52A5/CAMK2A/OR2A1/OR6F1/OR52I2/OR4F17/OR2AG2/OR2M2/CAMK2B/OR2F2/OR2C1/OR2C3/OR2A25/OR2A5/OR51Q1/CALML5/OR8G1/OR2L3/CNGA4/OR5K1/OR1L8/OR52H1/OR6M1/OR10Q1/OR5…
KEGG_NEUROACTIVE_LIGAND_RECEPTOR_INTERACTION	KEGG_NEUROACTIVE_LIGAND_RECEPTOR_INTERACTION	243	0.41321	3.0394	0.0001	0.00312116	0.00254935	2358	tags=33%, list=13%, signal=29%	GABRD/TAAR1/TAAR6/FSHB/DRD2/MC2R/GALR1/GRIN2A/SSTR3/CHRNA6/OPRM1/CCKBR/PTGER1/GALR3/GRIK5/GRIK4/MC5R/GABRA2/DRD3/GRID2/ADRB3/MCHR1/GRM3/HTR2C/GZMA/ADRA1B/GRID1/GABRP/S1PR1/F2/MLNR/P2RX1/HTR1F/ADRB2/AGTR1/CHRNG/HRH3/CHRM1/HTR1B/APLNR/LHB/EDNRA/SSTR4/PTH2R/CHRM2/HRH1/CYSLTR2/CGA/ADRA2A/S1PR5/P2RY1/PLG/TRHR/CHRNA4/GRIK2/CHRND/CTSG/CRHR2/LPAR6/TBXA2R/PRSS1/F2RL3/GLP1R/GPR156/CHRNB4/HRH2/GRIN2B/GLRA3/…
KEGG_CYTOKINE_CYTOKINE_RECEPTOR_INTERACTION	KEGG_CYTOKINE_CYTOKINE_RECEPTOR_INTERACTION	230	0.277728	2.03016	0.00010001	0.00312116	0.00254935	2126	tags=20%, list=12%, signal=17%	IL26/TNFSF11/IL21/AMHR2/TPO/TSLP/IFNA6/CXCL10/IFNB1/CXCL9/CXCL13/CXCL11/IFNL3/CCR9/CXCL14/IL23R/IFNA21/CCR10/KIT/FASLG/IFNG/CCL5/IL24/TNFRSF13B/CD40/CCL19/FAS/TNFRSF19/CSF2/PDGFRB/IL15RA/TGFB3/CNTFR/CXCR5/KDR/CCL8/CD70/CCL2/CTF1/IL11/IL5/CCL21/IL22RA2/TNFRSF4/IL12B
KEGG_CALCIUM_SIGNALING_PATHWAY	KEGG_CALCIUM_SIGNALING_PATHWAY	162	0.335472	2.34022	0.00010009	0.00312116	0.00254935	4028	tags=41%, list=23%, signal=32%	MYLK2/PRKCG/GRIN2A/CCKBR/PTGER1/ADRB3/HTR2C/ADRA1B/SLC8A2/GNAL/CACNA1B/P2RX1/CAMK2A/ADRB2/AGTR1/CACNA1H/RYR2/CACNA1C/CHRM1/EDNRA/CAMK2B/CHRM2/HRH1/ADCY8/CYSLTR2/CALML5/TRHR/PDGFRB/TBXA2R/PLCE1/ATP2B4/SLC8A1/HRH2/PLCB1/CAMK2D/ADCY2/RYR1/MYLK/CHRM3/EDNRB/CYSLTR1/ITPR1/HTR4/PRKCA/SLC25A4/DRD5/PPP3CB/SLC25A5/PLCD1/PRKACB/ADRA1A/DRD1/GNA14/GRIN2C/ATP2B2/PLCB4/SLC25A6/ERBB2/TRPC1/PLCG1/ITPKB/PRKX/TACR1…
KEGG_SYSTEMIC_LUPUS_ERYTHEMATOSUS	KEGG_SYSTEMIC_LUPUS_ERYTHEMATOSUS	105	0.437011	2.83779	0.000100756	0.00312116	0.00254935	4959	tags=62%, list=28%, signal=45%	GRIN2A/H2AB3/ACTN3/IFNG/H3C11/H2BC14/H4C13/CD40/H2AC14/H3C7/H4C12/H2BC13/H3C2/C6/MACROH2A2/H2AC20/H4C9/H2AC4/CTSG/H2BC10/H4C4/H2BC6/H2AW/H4C6/H2AC13/H2AC12/H2AJ/H2AC11/H2BC9/C1QB/GRIN2B/H3C8/H2AC8/H2BU1/ACTN2/H4C1/H4C14/H2BC3/H3C3/H3C1/C1QC/H2AZ1/H2AX/H2AC18/H3C10/H2AC21/H2AC19/C5/H4C8/H4C2/C1QA/SNRPD1/H3C13/H4C3/ELANE/C8G/H2BC7/FCGR1A/H2BC11/H4C15/SSB/H4-16/H2BC8/H3C14/H3-3B
KEGG_RIBOSOME	KEGG_RIBOSOME	75	0.453225	2.73754	0.000102333	0.00312116	0.00254935	7171	tags=83%, list=40%, signal=50%	RPL3L/RPSA/RPS20/RPL10/RPS25/RPL29/RPL21/RPS5/RPS3/RPS19/RPL30/RPL24/RPS4X/RPS26/RPL28/RPL35/RPL18/RPS27A/RPS15/RPS8/RPS11/RPL23/RPL18A/RPL10A/RPS16/RPS2/RPL27A/RPS3A/RPL34/RPL8/RPS6/RPL7A/RPL14/RPS27/RPL6/RPL19/RPL5/RPL36AL/RPL23A/RPS24/RPL7/RPL9/RPLP1/RPS29/RPL38/RPS18/RPL3/RPS13/RPLP2/RPL12/RPL37A/RPL4/RPL11/MRPL13/RPL32/RPS12/RPL15/RPS21/RSL24D1/RPL35A/RPS23/RPL39
KEGG_GAP_JUNCTION	KEGG_GAP_JUNCTION	82	0.341186	2.10684	0.000406587	0.0106293	0.008682	8564	tags=72%, list=48%, signal=38%	TUBA3C/DRD2/PRKCG/GJD2/HTR2C/TUBB8/GUCY1A2/ADCY8/GUCY1B1/ADCY5/TUBA3D/PDGFRB/GUCY1A1/TUBB4A/PLCB1/ADCY2/PRKG1/ITPR1/LPAR1/PRKCA/PRKACB/DRD1/TUBB6/PLCB4/TUBA1B/CDK1/PRKX/PDGFC/GJA1/GNAI2/ADCY7/ADRB1/TUBB/NRAS/TJP1/PDGFA/GNAQ/KRAS/MAP2K1/MAPK7/HRAS/SOS1/GNAI3/SOS2/MAP2K5/MAPK3/GNAI1/TUBB4B/PDGFB/ITPR2/CSNK1D/ADCY1/MAP2K2/GNAS/ADCY6/EGFR/ADCY3/TUBA1C/PRKACA
KEGG_VASCULAR_SMOOTH_MUSCLE_CONTRACTION	KEGG_VASCULAR_SMOOTH_MUSCLE_CONTRACTION	99	0.328552	2.10703	0.000706857	0.0161693	0.0132071	2859	tags=35%, list=16%, signal=30%	MYLK2/PRKCG/PLA2G4E/KCNMB1/ACTG2/ADRA1B/ACTA2/RAMP3/MYH11/PPP1R14A/AGTR1/CACNA1C/RAMP2/EDNRA/GUCY1A2/ADCY8/PLA2G5/CALML5/MYL9/GUCY1B1/ADCY5/GUCY1A1/PLCB1/IRAG1/RAMP1/ADCY2/PRKG1/PTGIR/MYLK/ITPR1/PRKCA/NPR2/PRKACB/KCNMB4/ADRA1A
KEGG_DILATED_CARDIOMYOPATHY	KEGG_DILATED_CARDIOMYOPATHY	83	0.321134	1.98802	0.00121902	0.0247867	0.0202457	2036	tags=31%, list=11%, signal=28%	MYH7/ACTC1/SGCD/ITGA7/CACNG6/DES/TPM2/SGCA/RYR2/CACNA1C/CACNA2D1/DAG1/ITGA8/ITGA9/ADCY8/LAMA2/ITGA10/ADCY5/TGFB3/CACNA2D2/SLC8A1/SGCG/ADCY2/ITGA4/ITGA11/CACNB1
KEGG_CARDIAC_MUSCLE_CONTRACTION	KEGG_CARDIAC_MUSCLE_CONTRACTION	67	0.348313	2.05013	0.00154512	0.0282756	0.0230954	5237	tags=52%, list=29%, signal=37%	ATP1B4/MYH7/ACTC1/COX4I2/ATP1B2/CACNG6/TPM2/RYR2/CACNA1C/CACNA2D1/ATP1A2/CACNA2D2/SLC8A1/UQCRFS1/CACNB1/COX4I1/COX7A1/COX6C/COX7B2/ATP1B3/CACNG1/UQCRB/UQCRQ/CACNG7/CYC1/COX6B1/UQCRC1/TPM4/COX7B/UQCR10/UQCRH/CACNA1D/COX7C/MYH6/COX5B
KEGG_ECM_RECEPTOR_INTERACTION	KEGG_ECM_RECEPTOR_INTERACTION	77	0.321609	1.95545	0.00193957	0.0322673	0.0263558	2894	tags=35%, list=16%, signal=30%	TNN/ITGA7/COL6A3/COL1A2/COL1A1/DAG1/COL4A6/ITGA8/COL3A1/COL6A6/ITGA9/LAMA2/ITGA10/SV2A/THBS4/COL5A2/COL6A2/COL6A1/ITGA4/ITGA11/SPP1/TNR/CD36/SDC2/LAMC3/LAMA4/LAMA1
KEGG_HYPERTROPHIC_CARDIOMYOPATHY_HCM	KEGG_HYPERTROPHIC_CARDIOMYOPATHY_HCM	77	0.316991	1.92737	0.00255206	0.0389189	0.0317888	2036	tags=30%, list=11%, signal=27%	MYH7/ACTC1/SGCD/ITGA7/CACNG6/DES/TPM2/SGCA/RYR2/CACNA1C/CACNA2D1/DAG1/ITGA8/ITGA9/LAMA2/ITGA10/TGFB3/CACNA2D2/SLC8A1/SGCG/ITGA4/ITGA11/CACNB1
KEGG_ARRHYTHMOGENIC_RIGHT_VENTRICULAR_CARDIOMYOPATHY_ARVC	KEGG_ARRHYTHMOGENIC_RIGHT_VENTRICULAR_CARDIOMYOPATHY_ARVC	70	0.329009	1.95743	0.00277264	0.0390303	0.0318798	2123	tags=33%, list=12%, signal=29%	CTNNA3/SGCD/ITGA7/CACNG6/ACTN3/DES/SGCA/RYR2/CACNA1C/CACNA2D1/CTNNA2/DAG1/ITGA8/ITGA9/LAMA2/ITGA10/CACNA2D2/SLC8A1/SGCG/ITGA4/ITGA11/CACNB1/ACTN2
KEGG_B_CELL_RECEPTOR_SIGNALING_PATHWAY	KEGG_B_CELL_RECEPTOR_SIGNALING_PATHWAY	68	-0.232722	-2.39864	0.00355872	0.0454491	0.0371226	12368	tags=94%, list=69%, signal=29%	RASGRP3/NRAS/AKT3/NFKBIB/KRAS/MAP2K1/HRAS/SOS1/INPP5D/SOS2/MALT1/BLNK/MAPK3/RAC1/SYK/GSK3B/CD72/MAP2K2/BCL10/NFAT5/PIK3CA/RAF1/MAPK1/CHUK/IKBKB/PLCG2/CD19/VAV3/AKT1/NFKB1/PIK3R1/RELA/PPP3CA/RAC3/IKBKG/PIK3AP1/AKT2/NFKBIE/NFKBIA/PTPN6/BTK/CHP1/GRB2/VAV2/LYN/NFATC1/RAC2/PIK3CG/PPP3CC/PIK3CB/VAV1/PIK3R5/LILRB3/PRKCB/PIK3CD/DAPP1/CARD11/CHP2/JUN/PPP3R2/CR2/FOS/CD22/CD79A
KEGG_CELL_ADHESION_MOLECULES_CAMS	KEGG_CELL_ADHESION_MOLECULES_CAMS	112	0.277202	1.8205	0.00372533	0.0454491	0.0371226	2689	tags=29%, list=15%, signal=25%	PDCD1/NCAM2/ICOS/CLDN18/CLDN10/CDH15/CD8A/ICOSLG/NCAM1/ITGA8/CD40/NLGN4X/ITGA9/VCAM1/JAM3/ICAM2/MPZ/NLGN2/NRXN2/CLDN14/CD8B/CNTNAP1/CLDN3/ITGA4/CTLA4/PECAM1/ALCAM/CD34/SDC2/CD2/VCAN/NEO1/CD58
KEGG_HUNTINGTONS_DISEASE	KEGG_HUNTINGTONS_DISEASE	154	0.244852	1.69448	0.00570971	0.0653048	0.0533407	7785	tags=62%, list=44%, signal=35%	DNAI2/TBPL2/COX4I2/NDUFA4L2/CYCS/PLCB1/GRIN2B/UQCRFS1/NDUFA4/DNAH2/ATP5F1D/ITPR1/COX4I1/AP2S1/DNAL1/HIP1/CLTCL1/COX7A1/AP2M1/SLC25A4/COX6C/SLC25A5/COX7B2/NDUFB6/NDUFB3/PLCB4/CREB3L1/SLC25A6/UQCRB/NDUFB9/IFT57/ATP5F1C/UQCRQ/ATP5PD/DNAI1/NDUFA1/ATP5MC3/POLR2L/POLR2I/CYC1/COX6B1/TP53/POLR2K/UQCRC1/NDUFB5/ATP5PF/UCP1/ATP5MC2/SDHC/NDUFA8/COX7B/SDHB/NDUFS8/NDUFS4/UQCR10/NDUFB7/UQCRH/PPARG/NDUFS7/BDNF/C…
KEGG_PARKINSONS_DISEASE	KEGG_PARKINSONS_DISEASE	109	0.270721	1.76949	0.00624371	0.0659714	0.0538852	10954	tags=85%, list=61%, signal=33%	SLC18A1/COX4I2/NDUFA4L2/CYCS/TH/UQCRFS1/NDUFA4/ATP5F1D/COX4I1/COX7A1/SLC25A4/COX6C/SLC25A5/COX7B2/NDUFB6/NDUFB3/UBE2J1/SLC25A6/UQCRB/NDUFB9/UBE2G2/ATP5F1C/UQCRQ/ATP5PD/NDUFA1/ATP5MC3/CYC1/COX6B1/UBE2L6/UQCRC1/NDUFB5/ATP5PF/ATP5MC2/SDHC/NDUFA8/COX7B/SDHB/NDUFS8/NDUFS4/HTRA2/UQCR10/NDUFB7/UQCRH/NDUFS7/COX7C/ATP5F1E/COX5B/UBB/NDUFA3/NDUFA2/NDUFB1/UBE2G1/NDUFB4/NDUFA5/ATP5PB/VDAC2/UBE2L3/COX8C/UBA7/V…
KEGG_LINOLEIC_ACID_METABOLISM	KEGG_LINOLEIC_ACID_METABOLISM	23	0.450196	1.94975	0.00648899	0.0659714	0.0538852	1805	tags=39%, list=10%, signal=35%	CYP2C18/PLA2G4E/CYP3A4/CYP2C19/PLA2G5/CYP2C9/CYP1A2/CYP2C8/CYP2E1
KEGG_OXIDATIVE_PHOSPHORYLATION	KEGG_OXIDATIVE_PHOSPHORYLATION	104	0.268219	1.73836	0.00775975	0.0747386	0.0610462	10740	tags=84%, list=60%, signal=34%	ATP4A/COX4I2/NDUFA4L2/UQCRFS1/NDUFA4/ATP5F1D/COX4I1/ATP6V1F/COX7A1/COX6C/COX7B2/NDUFB6/NDUFB3/ATP6V0E2/ATP6V1D/UQCRB/NDUFB9/ATP5F1C/UQCRQ/ATP5PD/NDUFA1/ATP6V1E1/ATP5MC3/CYC1/COX6B1/UQCRC1/NDUFB5/ATP5PF/ATP5MC2/SDHC/ATP6AP1/NDUFA8/COX7B/SDHB/ATP6V0E1/NDUFS8/NDUFS4/PPA2/UQCR10/NDUFB7/UQCRH/NDUFS7/COX7C/ATP5F1E/COX5B/NDUFA3/NDUFA2/NDUFB1/ATP6V1C1/COX10/NDUFB4/ATP5ME/NDUFA5/PPA1/ATP5PB/ATP6V0B/COX8C/…
KEGG_AUTOIMMUNE_THYROID_DISEASE	KEGG_AUTOIMMUNE_THYROID_DISEASE	39	0.362947	1.85816	0.00995779	0.088695	0.0724457	2154	tags=26%, list=12%, signal=23%	TPO/IFNA6/IFNA21/FASLG/GZMB/CD40/CGA/FAS/IL5/CTLA4
KEGG_LEISHMANIA_INFECTION	KEGG_LEISHMANIA_INFECTION	57	-0.185051	-1.72064	0.0101781	0.088695	0.0724457	4193	tags=53%, list=23%, signal=40%	IRAK4/TAB2/JAK1/IFNGR2/NFKBIA/PTPN6/HLA-DPA1/IL1A/IRAK1/NCF2/NCF1/MAPK14/HLA-DRA/TGFB2/IL1B/ITGAM/TLR2/HLA-DPB1/TNF/ITGB2/IL10/HLA-DOA/PRKCB/JUN/C3/HLA-DQB1/HLA-DOB/FOS/IL12A/PTGS2
KEGG_SPLICEOSOME	KEGG_SPLICEOSOME	109	-0.160795	-2.00768	0.0138889	0.115451	0.0943002	14619	tags=98%, list=82%, signal=18%	SNRPE/SMNDC1/SNRPD1/BCAS2/LSM6/LSM5/MAGOH/SF3B6/SNRPF/SNRPD2/SNRPA1/MAGOHB/PRPF38A/PQBP1/CCDC12/SF3B5/HNRNPA1/PPIH/PLRG1/SYF2/PPIL1/BUD31/WBP11/LSM8/SNRPC/SNRPB2/PRPF40A/TRA2B/PRPF4/PRPF19/HSPA2/PRPF31/PHF5A/RBM22/SNRPA/CWC15/LSM7/PRPF8/SRSF8/HNRNPC/U2SURP/SF3B3/HNRNPA3/HSPA8/PUF60/HNRNPK/AQR/THOC2/NCBP1/THOC3/XAB2/HSPA1L/SF3A3/DDX23/PCBP1/DHX38/PRPF40B/SART1/SRSF4/DHX16/SF3A1/DHX15/CTNNBL1/HNRNP…
KEGG_AMINOACYL_TRNA_BIOSYNTHESIS	KEGG_AMINOACYL_TRNA_BIOSYNTHESIS	36	-0.237042	-1.76971	0.0145103	0.115451	0.0943002	12486	tags=94%, list=70%, signal=29%	NARS2/QARS1/RARS1/YARS2/FARSB/FARS2/MTFMT/TARS3/PARS2/AARS2/GARS1/VARS1/CARS2/RARS2/WARS2/MARS1/IARS2/TARS1/DARS2/SARS1/LARS1/IARS1/KARS1/PSTK/LARS2/DARS1/AARS1/TARS2/NARS1/MARS2/YARS1/CARS1/EPRS1/SEPSECS
KEGG_TRYPTOPHAN_METABOLISM	KEGG_TRYPTOPHAN_METABOLISM	36	0.353076	1.77132	0.0182016	0.134635	0.109969	4993	tags=53%, list=28%, signal=38%	IDO2/CYP1A1/CYP1A2/AANAT/TDO2/DDC/IDO1/AFMID/WARS1/AOX1/ACMSD/KYNU/MAOA/CAT/ALDH3A2/ECHS1/ALDH9A1/ACAT2/OGDH
KEGG_METABOLISM_OF_XENOBIOTICS_BY_CYTOCHROME_P450	KEGG_METABOLISM_OF_XENOBIOTICS_BY_CYTOCHROME_P450	55	0.305132	1.71166	0.0183927	0.134635	0.109969	3654	tags=36%, list=20%, signal=29%	CYP2C18/CYP3A4/GSTM3/GSTM5/GSTA4/AKR1C4/CYP1A1/CYP2C19/ADH1A/CYP2C9/CYP1A2/CYP2C8/GSTP1/CYP2E1/MGST2/CYP2S1/MGST3/ADH1B/CYP3A5/ADH4
KEGG_PURINE_METABOLISM	KEGG_PURINE_METABOLISM	134	0.234769	1.58943	0.0192539	0.134723	0.110041	4230	tags=35%, list=24%, signal=27%	ALLC/NT5C1A/PDE11A/PRPS1L1/PDE4C/GUCY2F/GUCY1A2/ADCY8/AK7/PDE6G/PDE6A/GUCY1B1/ENTPD3/ADCY5/PDE3A/GUCY1A1/POLR3G/AK2/ADCY2/PAPSS2/PDE5A/ENPP1/CANT1/NPR2/POLR1B/NUDT2/POLE2/PDE9A/PDE2A/NUDT5/PDE4B/RRM2/POLR3F/POLR3K/PDE7B/PDE4A/DGUOK/PDE3B/PNPT1/GMPS/GMPR2/ADCY7/POLR2L/POLR2I/POLD2/POLE3/POLR2K
KEGG_COMPLEMENT_AND_COAGULATION_CASCADES	KEGG_COMPLEMENT_AND_COAGULATION_CASCADES	57	0.299428	1.696	0.0198772	0.134723	0.110041	3716	tags=37%, list=21%, signal=29%	F7/FGA/F2/CPB2/PLG/C6/SERPINC1/C1QB/PLAT/FGB/C1QC/A2M/MASP2/CFH/C5/C1QA/SERPINF2/MASP1/C8G/PLAUR/F10
KEGG_NATURAL_KILLER_CELL_MEDIATED_CYTOTOXICITY	KEGG_NATURAL_KILLER_CELL_MEDIATED_CYTOTOXICITY	111	0.244502	1.60324	0.0212359	0.138792	0.113365	2653	tags=21%, list=15%, signal=18%	NCR2/KIR2DL4/IFNA6/PRKCG/SHC4/IFNB1/IFNA21/KLRC1/KLRC3/FASLG/IFNG/GZMB/ULBP3/FAS/ICAM2/CSF2/SHC3/PRKCA/HCST/ULBP2/TNFRSF10D/PPP3CB/TYROBP
KEGG_APOPTOSIS	KEGG_APOPTOSIS	81	-0.134719	-1.50954	0.0224719	0.141806	0.115826	7042	tags=59%, list=39%, signal=36%	CFLAR/APAF1/TRAF2/CAPN1/CHUK/IKBKB/AIFM1/AKT1/NFKB1/PIK3R1/RELA/PPP3CA/CSF2RB/PRKAR2A/XIAP/RIPK1/IKBKG/CASP6/IRAK4/AKT2/CASP8/NFKBIA/TNFRSF10B/IL1A/IRAK1/CHP1/BID/IRAK2/NGF/BIRC3/MAP3K14/IL1RAP/CAPN2/PIK3CG/PPP3CC/PIK3CB/IL1B/PRKACG/DFFB/BCL2/IL1R1/TNF/PIK3R5/TNFSF10/ENDOG/PIK3CD/CHP2/PPP3R2
KEGG_STEROID_HORMONE_BIOSYNTHESIS	KEGG_STEROID_HORMONE_BIOSYNTHESIS	41	0.325808	1.68886	0.0285345	0.174061	0.142172	3957	tags=37%, list=22%, signal=29%	CYP11B2/SRD5A2/CYP3A4/AKR1C4/CYP1A1/SULT2B1/HSD17B2/HSD11B1/SRD5A1/HSD17B7/HSD17B6/COMT/SRD5A3/CYP3A5/HSD17B12
KEGG_JAK_STAT_SIGNALING_PATHWAY	KEGG_JAK_STAT_SIGNALING_PATHWAY	135	0.225194	1.52701	0.0301785	0.17815	0.145512	2222	tags=16%, list=12%, signal=14%	IL26/IL21/TPO/TSLP/IFNA6/IFNB1/IFNL3/IL23R/IFNA21/IL13RA2/IFNG/IL24/SPRY3/CSF2/IL15RA/CNTFR/CTF1/IL11/IL5/IL22RA2/IL12B/CCND1
KEGG_PENTOSE_AND_GLUCURONATE_INTERCONVERSIONS	KEGG_PENTOSE_AND_GLUCURONATE_INTERCONVERSIONS	19	-0.304742	-1.6565	0.0315664	0.17985	0.1469	8403	tags=84%, list=47%, signal=45%	UGP2/UGT2A1/UGT2B7/UGT2B10/UGT2B17/UGT2B4/UGT2B28/UGT2B15/DCXR/XYLB/UGDH/RPE/RPEL1/DHDH/UGT2A3/UGT2B11
KEGG_FOCAL_ADHESION	KEGG_FOCAL_ADHESION	182	0.208531	1.47898	0.0327164	0.17985	0.1469	7982	tags=54%, list=45%, signal=30%	MYLK2/PRKCG/TNN/SHC4/ITGA7/COL6A3/ACTN3/COL1A2/MYL7/COL1A1/COL4A6/ITGA8/COL3A1/COL6A6/ITGA9/LAMA2/MYL9/ITGA10/THBS4/PDGFRB/MAPK10/COL5A2/SHC3/KDR/COL6A2/COL6A1/ITGA4/ITGA11/MYLK/ACTN2/CCND1/SPP1/PRKCA/PDPK1/CAV2/FLNA/HGF/TNR/CCND3/LAMC3/LAMA4/VEGFC/FYN/RAP1B/LAMA1/PARVB/MYL12A/ERBB2/SHC2/LAMB2/ARHGAP5/COL5A1/RAP1A/PDGFC/CAV1/COL5A3/ILK/PGF/VCL/LAMC1/TLN2/FLNC/IGF1/BAD/VEGFB/MYL12B/PAK4/RHOA/COL4A…
KEGG_FC_GAMMA_R_MEDIATED_PHAGOCYTOSIS	KEGG_FC_GAMMA_R_MEDIATED_PHAGOCYTOSIS	81	-0.130973	-1.46757	0.0337079	0.17985	0.1469	6631	tags=60%, list=37%, signal=38%	LIMK2/PLCG2/GSN/PLD1/ARF6/PLD1/PIP5K1C/VAV3/ASAP1/AKT1/WASF1/PLD2/PIKFYVE/DNM1L/PIK3R1/ASAP2/DNM1/PLPP1/AKT2/PIP5K1A/PLPP2/PLA2G4D/GAB2/DNM2/DOCK2/HCK/LIMK1/NCF1/PAK1/PLA2G4F/VAV2/LYN/DNM3/WAS/RAC2/PIK3CG/PIK3CB/PLA2G6/WASF3/VASP/VAV1/SPHK1/PTPRC/PIK3R5/ASAP3/PRKCB/PIK3CD/PLA2G4A/AMPH
KEGG_GLYCOSAMINOGLYCAN_BIOSYNTHESIS_CHONDROITIN_SULFATE	KEGG_GLYCOSAMINOGLYCAN_BIOSYNTHESIS_CHONDROITIN_SULFATE	21	0.402629	1.68784	0.0343975	0.17985	0.1469	8900	tags=86%, list=50%, signal=43%	B3GAT1/CHST13/CHSY1/CSGALNACT1/B3GAT2/CHST3/UST/CHSY3/XYLT2/B3GALT6/CHST14/CHST7/CSGALNACT2/CHPF2/CHPF/CHST11/B3GAT3/B4GALT7
KEGG_LYSINE_DEGRADATION	KEGG_LYSINE_DEGRADATION	40	-0.197605	-1.56683	0.0377622	0.191958	0.156791	13784	tags=98%, list=77%, signal=22%	ALDH3A2/AASS/ECHS1/ALDH9A1/ACAT2/OGDH/ALDH1B1/NSD2/GCDH/SETD7/EHMT2/TMLHE/SETD2/KMT5A/NSD1/ALDH7A1/SETDB2/DLST/SETDB1/DOT1L/AASDHPPT/KMT5C/SETMAR/HADHA/SETD1A/ACAT1/SETD1B/KMT5B/PLOD3/SUV39H2/AASDH/HADH/PLOD1/EHHADH/PLOD2/AADAT/SUV39H1/PIPOX/OGDHL
KEGG_VASOPRESSIN_REGULATED_WATER_REABSORPTION	KEGG_VASOPRESSIN_REGULATED_WATER_REABSORPTION	37	-0.201724	-1.5408	0.0395062	0.195395	0.159598	11973	tags=89%, list=67%, signal=29%	RAB11B/DYNLL2/DYNC1LI1/RAB5A/ARHGDIA/CREB3/CREB1/AQP4/GNAS/ADCY6/ADCY3/PRKACA/DYNLL1/NSF/DYNC1LI2/AVP/AQP2/ADCY9/DYNC1H1/CREB3L4/DCTN4/STX4/AVPR2/DYNC1I2/CREB5/DYNC2H1/DCTN2/DYNC2LI1/DYNC1I1/PRKACG/ARHGDIB/CREB3L3/AQP3
KEGG_LONG_TERM_POTENTIATION	KEGG_LONG_TERM_POTENTIATION	66	0.267717	1.56898	0.0421389	0.201948	0.164951	3106	tags=30%, list=17%, signal=25%	PRKCG/GRIN2A/CAMK2A/CACNA1C/CAMK2B/ADCY8/CALML5/PPP1R1A/PLCB1/GRIN2B/CAMK2D/RPS6KA6/ITPR1/PRKCA/PPP3CB/PRKACB/RAP1B/GRIN2C/GRIA1/PLCB4
KEGG_DRUG_METABOLISM_CYTOCHROME_P450	KEGG_DRUG_METABOLISM_CYTOCHROME_P450	56	0.279708	1.57692	0.043578	0.201948	0.164951	3654	tags=36%, list=20%, signal=29%	CYP2C18/CYP3A4/GSTM3/GSTM5/GSTA4/CYP2C19/ADH1A/CYP2C9/CYP1A2/CYP2C8/GSTP1/CYP2E1/CYP2A13/MGST2/AOX1/MGST3/ADH1B/MAOA/CYP3A5/ADH4
KEGG_INTESTINAL_IMMUNE_NETWORK_FOR_IGA_PRODUCTION	KEGG_INTESTINAL_IMMUNE_NETWORK_FOR_IGA_PRODUCTION	36	0.321315	1.61198	0.0441417	0.201948	0.164951	2993	tags=33%, list=17%, signal=28%	ICOS/CCR9/CCR10/ICOSLG/TNFRSF13B/CD40/IL15RA/AICDA/IL5/ITGA4/TNFSF13B/IL6
KEGG_TYROSINE_METABOLISM	KEGG_TYROSINE_METABOLISM	37	0.316478	1.59798	0.0479765	0.214139	0.174908	3654	tags=35%, list=20%, signal=28%	TPO/DCT/AOC3/DBH/ADH1A/TH/DDC/COMT/PNMT/AOX1/ADH1B/MAOA/ADH4
KEGG_GLYCOSPHINGOLIPID_BIOSYNTHESIS_GANGLIO_SERIES	KEGG_GLYCOSPHINGOLIPID_BIOSYNTHESIS_GANGLIO_SERIES	11	0.478307	1.58371	0.0522231	0.22652	0.185021	4056	tags=55%, list=23%, signal=42%	ST6GALNAC5/ST8SIA5/B4GALNT1/ST6GALNAC3/ST3GAL2/ST6GALNAC4
KEGG_LEUKOCYTE_TRANSENDOTHELIAL_MIGRATION	KEGG_LEUKOCYTE_TRANSENDOTHELIAL_MIGRATION	105	0.228049	1.48087	0.0541058	0.22652	0.185021	8144	tags=56%, list=46%, signal=31%	NOX3/PRKCG/CTNNA3/CLDN18/CLDN10/THY1/ACTN3/MYL7/CTNNA2/VCAM1/JAM3/MYL9/RAPGEF4/CLDN14/CLDN3/ITGA4/ACTN2/PRKCA/CYBA/PECAM1/RAP1B/MSN/MAPK11/MYL12A/NOX1/PLCG1/ARHGAP5/RAP1A/CLDN9/GNAI2/CLDN6/VCL/ITK/ESAM/CLDN8/CLDN16/MMP9/MYL12B/RHOA/RAPGEF3/JAM2/ITGB1/ROCK2/CD99/MAPK13/ACTN4/PTK2/NCF4/ACTG1/GNAI3/GNAI1/ICAM1/ROCK1/AFDN/SIPA1/RAC1/ARHGAP35/CDH5/MMP2
KEGG_PROXIMAL_TUBULE_BICARBONATE_RECLAMATION	KEGG_PROXIMAL_TUBULE_BICARBONATE_RECLAMATION	18	0.400114	1.58378	0.0544639	0.22652	0.185021	2883	tags=39%, list=16%, signal=33%	ATP1B4/ATP1B2/SLC4A4/ATP1A2/SLC38A3/CA4/ATP1B3
KEGG_MATURITY_ONSET_DIABETES_OF_THE_YOUNG	KEGG_MATURITY_ONSET_DIABETES_OF_THE_YOUNG	22	0.365414	1.5558	0.0642932	0.261459	0.213559	3082	tags=32%, list=17%, signal=26%	ONECUT1/SLC2A2/GCK/HHEX/HNF4A/HNF4G/NKX6-1
KEGG_ALZHEIMERS_DISEASE	KEGG_ALZHEIMERS_DISEASE	141	0.206885	1.41198	0.0668471	0.265935	0.217215	5996	tags=47%, list=34%, signal=31%	GRIN2A/COX4I2/NDUFA4L2/CACNA1C/CALML5/FAS/CYCS/PLCB1/GRIN2B/UQCRFS1/NDUFA4/ATP5F1D/ITPR1/COX4I1/COX7A1/COX6C/PPP3CB/COX7B2/NDUFB6/NDUFB3/GRIN2C/BACE1/PLCB4/LPL/UQCRB/NDUFB9/ATP5F1C/UQCRQ/ATP5PD/NDUFA1/NCSTN/ATP5MC3/CYC1/COX6B1/UQCRC1/NDUFB5/ATP5PF/ATP5MC2/APBB1/SDHC/NDUFA8/COX7B/SDHB/NDUFS8/NDUFS4/UQCR10/NAE1/NDUFB7/UQCRH/CACNA1D/MAPT/NDUFS7/BAD/COX7C/ATP5F1E/COX5B/NDUFA3/NDUFA2/PSEN1/NDUFB1/IDE/…
KEGG_STEROID_BIOSYNTHESIS	KEGG_STEROID_BIOSYNTHESIS	13	0.435409	1.53473	0.0702358	0.273471	0.22337	5602	tags=62%, list=31%, signal=42%	SOAT2/DHCR7/DHCR24/HSD17B7/SQLE/LIPA/NSDHL/FDFT1
KEGG_ADIPOCYTOKINE_SIGNALING_PATHWAY	KEGG_ADIPOCYTOKINE_SIGNALING_PATHWAY	62	-0.144043	-1.40064	0.0729483	0.278116	0.227164	12050	tags=87%, list=67%, signal=28%	AKT3/MAPK8/NFKBIB/IRS1/TNFRSF1B/JAK2/PCK2/ADIPOR1/PPARA/G6PC2/TNFRSF1A/CPT1A/RXRB/PRKAG1/MTOR/ADIPOQ/G6PC/PCK1/NPY/ACACB/TRAF2/CHUK/IKBKB/PRKAB2/PTPN11/AKT1/NFKB1/SLC2A1/STK11/RELA/PRKAA1/ACSL3/MAPK9/IKBKG/PRKAA2/AKT2/PRKCQ/NFKBIE/NFKBIA/RXRA/ACSL5/PRKAG2/SOCS3/IRS2/ADIPOR2/CPT1C/AGRP/TNF/ACSL1/SLC2A4/ACSL6/PPARGC1A/POMC/PRKAG3
KEGG_ASTHMA	KEGG_ASTHMA	21	-0.253458	-1.43688	0.0773298	0.288803	0.235893	7880	tags=81%, list=44%, signal=45%	CCL11/IL4/IL3/IL9/RNASE3/HLA-DPA1/CD40LG/HLA-DRA/FCER1A/HLA-DPB1/TNF/IL10/HLA-DOA/MS4A2/HLA-DQB1/HLA-DOB/IL13
KEGG_AXON_GUIDANCE	KEGG_AXON_GUIDANCE	117	0.211688	1.40054	0.0792517	0.290061	0.236921	2293	tags=21%, list=13%, signal=18%	DPYSL5/UNC5D/EPHA8/DCC/ROBO2/EFNA2/EFNB3/EPHA5/SEMA5B/EPHA7/RGS3/ABLIM3/UNC5C/EPHA6/EPHA3/SLIT3/SEMA6B/ROBO1/SEMA3F/EPHA4/ABLIM1/UNC5B/SLIT2/SEMA3A
KEGG_PANTOTHENATE_AND_COA_BIOSYNTHESIS	KEGG_PANTOTHENATE_AND_COA_BIOSYNTHESIS	14	-0.311053	-1.43725	0.0854075	0.302067	0.246727	6248	tags=71%, list=35%, signal=46%	PANK3/PPCDC/PANK2/BCAT1/BCAT2/VNN2/VNN1/UPB1/DPYS/DPYD
KEGG_CIRCADIAN_RHYTHM_MAMMAL	KEGG_CIRCADIAN_RHYTHM_MAMMAL	11	-0.35084	-1.45134	0.0858333	0.302067	0.246727	11606	tags=100%, list=65%, signal=35%	NPAS2/PER2/CRY1/CSNK1D/CLOCK/BHLHE41/CRY2/NR1D1/ARNTL/BHLHE40
KEGG_VIRAL_MYOCARDITIS	KEGG_VIRAL_MYOCARDITIS	56	0.257577	1.45215	0.0887198	0.306334	0.250213	1763	tags=21%, list=10%, signal=19%	MYH7/SGCD/MYH4/MYH15/MYH11/SGCA/MYH3/DAG1/CD40/LAMA2/CYCS/SGCG
KEGG_PORPHYRIN_AND_CHLOROPHYLL_METABOLISM	KEGG_PORPHYRIN_AND_CHLOROPHYLL_METABOLISM	29	-0.212015	-1.42195	0.0905797	0.306965	0.250727	9564	tags=79%, list=54%, signal=37%	FECH/HMBS/COX15/UGT2A1/UGT2B7/UGT2B10/UGT2B17/UGT2B4/UGT2B28/UGT2B15/UROS/BLVRA/MMAB/ALAS1/ALAD/HMOX1/EPRS1/PPOX/FTH1/ALAS2/CP/UGT2A3/UGT2B11
KEGG_ABC_TRANSPORTERS	KEGG_ABC_TRANSPORTERS	41	0.279707	1.44989	0.0964789	0.321012	0.262201	4900	tags=41%, list=27%, signal=30%	ABCB5/ABCB11/ABCC8/ABCC6/ABCC9/ABCG4/ABCA13/ABCD2/ABCA3/ABCG1/ABCB4/ABCC5/ABCC2/CFTR/ABCG2/ABCA1/ABCA12
KEGG_GLYCOSAMINOGLYCAN_BIOSYNTHESIS_HEPARAN_SULFATE	KEGG_GLYCOSAMINOGLYCAN_BIOSYNTHESIS_HEPARAN_SULFATE	25	0.320048	1.42772	0.111862	0.365548	0.298578	6384	tags=56%, list=36%, signal=36%	B3GAT1/HS6ST3/NDST3/GLCE/HS6ST2/EXT1/B3GAT2/XYLT2/B3GALT6/HS3ST2/HS3ST3A1/EXT2/EXTL2/HS3ST1
KEGG_PROPANOATE_METABOLISM	KEGG_PROPANOATE_METABOLISM	26	0.314037	1.41829	0.117359	0.376783	0.307755	6685	tags=65%, list=37%, signal=41%	LDHAL6A/PCCA/ACSS3/ABAT/ALDH3A2/ECHS1/ALDH9A1/ACAT2/HIBCH/ALDH6A1/SUCLG1/PCCB/SUCLG2/ACACA/MMUT/ALDH1B1/ACSS2
KEGG_GALACTOSE_METABOLISM	KEGG_GALACTOSE_METABOLISM	23	-0.226687	-1.34526	0.120262	0.379449	0.309932	11620	tags=91%, list=65%, signal=32%	B4GALT2/PFKM/GALK2/PGM2/B4GALT1/HK1/PFKL/GAA/GALE/G6PC2/UGP2/G6PC/GLA/GALK1/PGM1/PFKP/LCT/LALBA/HK2/HK3/MGAM
KEGG_ALLOGRAFT_REJECTION	KEGG_ALLOGRAFT_REJECTION	24	0.316187	1.39103	0.129964	0.40311	0.329258	2126	tags=29%, list=12%, signal=26%	FASLG/IFNG/GZMB/CD40/FAS/IL5/IL12B
KEGG_CYTOSOLIC_DNA_SENSING_PATHWAY	KEGG_CYTOSOLIC_DNA_SENSING_PATHWAY	49	0.250318	1.35996	0.135144	0.412188	0.336674	3328	tags=27%, list=19%, signal=22%	IFNA6/CXCL10/IFNB1/AIM2/IFNA21/CCL5/POLR3G/ZBP1/IL33/STING1/IL6/POLR3F/POLR3K
KEGG_ALDOSTERONE_REGULATED_SODIUM_REABSORPTION	KEGG_ALDOSTERONE_REGULATED_SODIUM_REABSORPTION	36	0.274293	1.37607	0.137875	0.413624	0.337846	2361	tags=22%, list=13%, signal=19%	ATP1B4/PRKCG/ATP1B2/ATP1A2/IRS4/HSD11B1/PRKCA/PDPK1
KEGG_RETINOL_METABOLISM	KEGG_RETINOL_METABOLISM	43	0.258133	1.3556	0.140565	0.414893	0.338883	3654	tags=33%, list=20%, signal=26%	CYP2C18/CYP3A4/CYP1A1/CYP2C19/ADH1A/CYP2C9/CYP1A2/CYP2C8/CYP2A13/BCO1/ADH1B/CYP3A5/RDH12/ADH4
KEGG_PRION_DISEASES	KEGG_PRION_DISEASES	33	0.273578	1.33233	0.160226	0.465418	0.380152	3790	tags=39%, list=21%, signal=31%	NCAM2/CCL5/NCAM1/C6/C1QB/C1QC/PRKACB/FYN/IL6/C5/C1QA/C8G/PRKX
KEGG_TIGHT_JUNCTION	KEGG_TIGHT_JUNCTION	118	0.191257	1.26776	0.165309	0.472681	0.386084	8135	tags=53%, list=46%, signal=29%	PRKCG/MYH7/CTNNA3/MYH4/CLDN18/CLDN10/MYH15/MYH11/ACTN3/MYL7/MYH3/CTNNA2/JAM3/MYL9/MAP3K20/CLDN14/CLDN3/ACTN2/PRKCA/MAGI1/CASK/EPB41L1/PARD6A/RRAS/MAGI3/MYL12A/MRAS/CLDN9/GNAI2/CLDN6/CSNK2A2/EPB41L3/SPTAN1/CLDN8/CLDN16/EPB41L2/CDK4/MYL12B/MYH6/RHOA/JAM2/PPP2R2D/NRAS/TJP1/AKT3/AMOTL1/KRAS/RRAS2/PRKCZ/MPP5/ACTN4/HRAS/ACTG1/MPDZ/GNAI3/GNAI1/PPP2R1A/AFDN/SYMPK/MYH10/MYH7B/PRKCE/EXOC4
KEGG_NON_HOMOLOGOUS_END_JOINING	KEGG_NON_HOMOLOGOUS_END_JOINING	10	-0.317243	-1.25045	0.174603	0.491575	0.401517	10237	tags=90%, list=57%, signal=38%	LIG4/XRCC5/PRKDC/DNTT/XRCC6/DCLRE1C/MRE11/POLL/POLM
KEGG_GNRH_SIGNALING_PATHWAY	KEGG_GNRH_SIGNALING_PATHWAY	91	0.200905	1.26772	0.1811	0.502141	0.410147	8564	tags=58%, list=48%, signal=30%	FSHB/PLA2G4E/CAMK2A/GNRH1/CACNA1C/LHB/CAMK2B/ADCY8/CGA/PLA2G5/CALML5/ADCY5/MAPK10/PLCB1/CAMK2D/ADCY2/ITPR1/PRKCA/GNRH2/PRKACB/PLCB4/MAPK11/PRKX/ADCY7/CACNA1D/PLA2G2F/MAP3K4/NRAS/MAPK8/GNAQ/KRAS/MAP2K1/MAPK13/MAPK7/HRAS/PLA2G12B/SOS1/SOS2/MAP3K1/MAPK3/CAMK2G/PLA2G2A/ITPR2/ELK1/MAP3K3/MMP2/ADCY1/MAP2K2/GNAS/ADCY6/EGFR/ADCY3/PRKACA
KEGG_ANTIGEN_PROCESSING_AND_PRESENTATION	KEGG_ANTIGEN_PROCESSING_AND_PRESENTATION	59	0.224726	1.28229	0.186215	0.508618	0.415438	695	tags=10%, list=4%, signal=10%	KIR2DL4/IFNA6/IFNA21/CD8A/KLRC1/KLRC3
KEGG_VALINE_LEUCINE_AND_ISOLEUCINE_DEGRADATION	KEGG_VALINE_LEUCINE_AND_ISOLEUCINE_DEGRADATION	39	0.245481	1.25677	0.212361	0.564404	0.461003	9362	tags=74%, list=52%, signal=35%	OXCT2/HIBADH/PCCA/AOX1/ABAT/ALDH3A2/ECHS1/ALDH9A1/ACAT2/HIBCH/ALDH6A1/BCKDHB/PCCB/OXCT1/IVD/MMUT/ALDH1B1/ACADSB/MCCC1/ACAA1/MCEE/HMGCL/DLD/ALDH7A1/HMGCS1/DBT/HSD17B10/ACAD8/ACADS
KEGG_ASCORBATE_AND_ALDARATE_METABOLISM	KEGG_ASCORBATE_AND_ALDARATE_METABOLISM	15	0.33813	1.25452	0.212811	0.564404	0.461003	10465	tags=73%, list=59%, signal=30%	ALDH3A2/ALDH9A1/ALDH1B1/ALDH7A1/UGT2A1/UGT2B7/UGT2B10/UGT2B17/UGT2B4/UGT2B28/UGT2B15
KEGG_TASTE_TRANSDUCTION	KEGG_TASTE_TRANSDUCTION	47	0.231909	1.24823	0.215892	0.564404	0.461003	4063	tags=30%, list=23%, signal=23%	TAS2R9/TRPM5/GNB3/CACNA1B/ADCY8/GNAT3/TAS2R42/PRKACB/TAS2R41/TAS2R60/GNB1/PRKX/TAS2R13/TAS2R40
KEGG_MTOR_SIGNALING_PATHWAY	KEGG_MTOR_SIGNALING_PATHWAY	45	-0.142607	-1.18815	0.221284	0.570351	0.465861	13841	tags=60%, list=77%, signal=14%	EIF4E1B/EIF4E2/TSC2/RPS6KA3/MAPK1/ULK1/TSC1/AKT1/EIF4B/STK11/PIK3R1/PRKAA1/CAB39L/VEGFA/PRKAA2/EIF4E/RPTOR/AKT2/EIF4EBP1/DDIT4/CAB39/RPS6KA1/PIK3CG/PIK3CB/VEGFD/PIK3R5/PIK3CD
KEGG_PENTOSE_PHOSPHATE_PATHWAY	KEGG_PENTOSE_PHOSPHATE_PATHWAY	23	0.287165	1.24368	0.224565	0.570771	0.466203	656	tags=13%, list=4%, signal=13%	TKTL2/ALDOB/PRPS1L1
KEGG_ERBB_SIGNALING_PATHWAY	KEGG_ERBB_SIGNALING_PATHWAY	78	0.19607	1.19552	0.250969	0.629142	0.513881	9501	tags=63%, list=53%, signal=30%	PRKCG/NRG2/SHC4/AREG/CAMK2A/CAMK2B/NRG3/MAPK10/SHC3/CAMK2D/PRKCA/GAB1/BTC/ERBB2/SHC2/PLCG1/ARAF/RPS6KB2/MYC/BAD/PAK4/CBL/CRK/NRAS/AKT3/MAPK8/CBLC/KRAS/MAP2K1/HRAS/PTK2/SOS1/BRAF/SOS2/MAPK3/CAMK2G/ERBB4/ELK1/GSK3B/MAP2K2/PAK2/EGFR/STAT5B/PAK3/PIK3CA/MTOR/CDKN1B/RAF1/SRC
KEGG_MELANOGENESIS	KEGG_MELANOGENESIS	94	0.181862	1.15456	0.28557	0.667267	0.545021	3998	tags=30%, list=22%, signal=23%	PRKCG/DCT/WNT3A/KIT/CAMK2A/CAMK2B/ADCY8/CALML5/ADCY5/PLCB1/CAMK2D/ADCY2/FZD2/EDNRB/FZD4/PRKCA/KITLG/PRKACB/LEF1/FZD1/PLCB4/CREB3L1/WNT8B/PRKX/FZD5/GNAI2/DVL3/ADCY7
KEGG_PROTEASOME	KEGG_PROTEASOME	38	0.229506	1.16724	0.288051	0.667267	0.545021	8495	tags=66%, list=48%, signal=35%	IFNG/PSMB9/PSMB5/PSMB8/PSME1/PSMA4/PSMB4/PSMD8/PSMB2/POMP/PSMD7/PSMB1/PSMA5/PSMD6/PSMB6/PSME2/PSMC4/PSMD3/PSMD2/PSMD12/SEM1/PSMC2/PSMB7/PSMC5/PSME4
KEGG_ENDOMETRIAL_CANCER	KEGG_ENDOMETRIAL_CANCER	48	0.2151	1.16411	0.29194	0.667267	0.545021	9491	tags=69%, list=53%, signal=32%	CTNNA3/CTNNA2/CCND1/PDPK1/LEF1/ERBB2/APC2/ILK/ARAF/TP53/MYC/BAD/NRAS/AKT3/KRAS/MAP2K1/AXIN1/HRAS/SOS1/BRAF/SOS2/MAPK3/ELK1/GSK3B/FOXO3/CASP9/MAP2K2/EGFR/TCF7L1/PTEN/PIK3CA/CTNNB1/RAF1
KEGG_MISMATCH_REPAIR	KEGG_MISMATCH_REPAIR	20	-0.202422	-1.12393	0.293676	0.667267	0.545021	6422	tags=60%, list=36%, signal=38%	RFC1/RPA2/RFC5/POLD3/RFC2/MSH2/RPA1/MLH1/EXO1/LIG1/PMS2/RPA4
KEGG_CITRATE_CYCLE_TCA_CYCLE	KEGG_CITRATE_CYCLE_TCA_CYCLE	27	0.253005	1.15916	0.293831	0.667267	0.545021	10841	tags=81%, list=61%, signal=32%	PDHB/SDHC/SDHB/OGDH/SUCLG1/MDH2/IDH3B/SUCLG2/PCK2/ACO1/PDHA1/MDH1/DLAT/IDH2/IDH3G/DLD/ACO2/DLST/FH/PDHA2/PCK1/ACLY
KEGG_FATTY_ACID_METABOLISM	KEGG_FATTY_ACID_METABOLISM	36	-0.149216	-1.11402	0.293833	0.667267	0.545021	14499	tags=97%, list=81%, signal=18%	ADH1B/ADH4/ALDH3A2/ECHS1/ALDH9A1/ACAT2/ALDH1B1/ADH5/CPT2/GCDH/ACADSB/ACAA1/ECI1/ALDH7A1/CPT1A/ACADVL/ACADS/ADH7/HADHA/HADHB/ADH6/ECI2/ACAT1/ACOX3/ACSL3/HADH/EHHADH/ADH1C/ACSL5/ACADL/ACOX1/CPT1C/ACSL1/CYP4A22/ACSL6
KEGG_PRIMARY_IMMUNODEFICIENCY	KEGG_PRIMARY_IMMUNODEFICIENCY	33	0.236638	1.15243	0.299413	0.667267	0.545021	3344	tags=30%, list=19%, signal=25%	ICOS/CD8A/TNFRSF13B/CD40/AICDA/CD8B/RFXAP/LCK/RFXANK/RAG1
KEGG_TYPE_I_DIABETES_MELLITUS	KEGG_TYPE_I_DIABETES_MELLITUS	28	0.248399	1.15138	0.300654	0.667267	0.545021	3833	tags=32%, list=21%, signal=25%	FASLG/IFNG/GZMB/CPE/FAS/IL12B/PTPRN2/GAD1/HLA-E
KEGG_LONG_TERM_DEPRESSION	KEGG_LONG_TERM_DEPRESSION	63	0.197237	1.14351	0.307684	0.667267	0.545021	8749	tags=57%, list=49%, signal=29%	PRKCG/PLA2G4E/GRID2/GUCY1A2/PLA2G5/GUCY1B1/GUCY1A1/PLCB1/PRKG1/RYR1/ITPR1/PRKCA/GRIA1/PLCB4/GNAI2/ARAF/GNAO1/IGF1/PLA2G2F/NRAS/GNAQ/KRAS/MAP2K1/HRAS/PLA2G12B/BRAF/GNAI3/MAPK3/GNAI1/PLA2G2A/PPP2R1A/ITPR2/MAP2K2/GNAS/PPP2R1B/GNA13
KEGG_GRAFT_VERSUS_HOST_DISEASE	KEGG_GRAFT_VERSUS_HOST_DISEASE	24	0.258878	1.1389	0.312536	0.667267	0.545021	1262	tags=21%, list=7%, signal=19%	KLRC1/FASLG/IFNG/GZMB/FAS
KEGG_TGF_BETA_SIGNALING_PATHWAY	KEGG_TGF_BETA_SIGNALING_PATHWAY	79	0.185244	1.13277	0.313284	0.667267	0.545021	8637	tags=56%, list=48%, signal=29%	AMHR2/IFNG/GDF7/THBS4/BMP5/TGFB3/SMAD1/DCN/ID4/PITX2/E2F5/SMAD9/SMAD5/BMP4/ID3/BMP6/ACVR2A/LEFTY2/RPS6KB2/FST/E2F4/ACVRL1/BMP8B/MYC/TGFB1/BMPR1A/ACVR1/RHOA/TGFBR1/SMURF1/ROCK2/MAPK3/ID2/PPP2R1A/ROCK1/ACVR2B/SMAD2/BMP7/TGFBR2/TFDP1/SMAD7/ZFYVE9/SMURF2/PPP2R1B
KEGG_OTHER_GLYCAN_DEGRADATION	KEGG_OTHER_GLYCAN_DEGRADATION	12	0.331911	1.13568	0.316356	0.667267	0.545021	53	tags=8%, list=0%, signal=8%	NEU4
KEGG_HOMOLOGOUS_RECOMBINATION	KEGG_HOMOLOGOUS_RECOMBINATION	22	-0.188391	-1.09494	0.321258	0.667267	0.545021	5729	tags=55%, list=32%, signal=37%	RPA2/RAD52/POLD3/RPA1/MRE11/RAD51/RAD51C/XRCC3/XRCC2/TOP3A/RPA4/NBN
KEGG_GLYCOSAMINOGLYCAN_BIOSYNTHESIS_KERATAN_SULFATE	KEGG_GLYCOSAMINOGLYCAN_BIOSYNTHESIS_KERATAN_SULFATE	14	0.310681	1.12619	0.322017	0.667267	0.545021	9291	tags=71%, list=52%, signal=34%	CHST1/ST3GAL2/ST3GAL1/B4GALT2/CHST2/B4GALT1/B4GALT3/B3GNT2/B4GAT1/FUT8
KEGG_SNARE_INTERACTIONS_IN_VESICULAR_TRANSPORT	KEGG_SNARE_INTERACTIONS_IN_VESICULAR_TRANSPORT	32	0.233402	1.1267	0.323104	0.667267	0.545021	9279	tags=72%, list=52%, signal=35%	SNAP25/YKT6/BET1/STX10/STX5/BNIP1/VAMP7/VAMP4/STX11/STX7/GOSR1/STX6/VAMP1/VAMP3/SNAP47/STX12/STX3/USE1/STX2/BET1L/VTI1A/STX18/STX19
KEGG_NON_SMALL_CELL_LUNG_CANCER	KEGG_NON_SMALL_CELL_LUNG_CANCER	51	0.205445	1.12929	0.324518	0.667267	0.545021	8975	tags=63%, list=50%, signal=31%	PRKCG/RXRG/CCND1/PRKCA/PDPK1/RARB/ERBB2/PLCG1/CDK6/ARAF/TP53/CDK4/BAD/NRAS/AKT3/KRAS/MAP2K1/E2F1/HRAS/SOS1/BRAF/SOS2/MAPK3/FOXO3/RASSF1/FHIT/CASP9/MAP2K2/EGFR/RB1/RXRB/PIK3CA
KEGG_BUTANOATE_METABOLISM	KEGG_BUTANOATE_METABOLISM	32	0.231757	1.11875	0.332444	0.667417	0.545144	4821	tags=41%, list=27%, signal=30%	ACSM2A/OXCT2/ACSM4/ALDH5A1/ABAT/GAD1/PDHB/ALDH3A2/L2HGDH/ECHS1/ACSM5/ALDH9A1/ACAT2
KEGG_GLIOMA	KEGG_GLIOMA	60	0.195676	1.12103	0.333575	0.667417	0.545144	9117	tags=62%, list=51%, signal=30%	PRKCG/SHC4/CAMK2A/CAMK2B/CALML5/PDGFRB/SHC3/CAMK2D/CCND1/PRKCA/SHC2/PLCG1/CDK6/ARAF/TP53/IGF1/CDK4/NRAS/AKT3/PDGFA/KRAS/MAP2K1/E2F1/HRAS/SOS1/BRAF/SOS2/MAPK3/CAMK2G/PDGFB/MAP2K2/EGFR/RB1/PTEN/PIK3CA/MTOR/IGF1R
KEGG_FC_EPSILON_RI_SIGNALING_PATHWAY	KEGG_FC_EPSILON_RI_SIGNALING_PATHWAY	70	-0.102865	-1.06093	0.337121	0.667417	0.545144	12162	tags=84%, list=68%, signal=27%	NRAS/AKT3/MAPK8/KRAS/MAP2K1/MAPK13/HRAS/PLA2G12B/SOS1/INPP5D/SOS2/FCER1G/MAPK3/PLA2G2A/RAC1/SYK/PRKCE/MAP2K2/PRKCD/PIK3CA/RAF1/IL4/PLA2G3/IL3/PLA2G2E/PLA2G2C/MAPK1/PLCG2/VAV3/MAP2K4/AKT1/PIK3R1/RAC3/MAPK9/AKT2/GAB2/BTK/MAP2K3/MAP2K7/GRB2/VAV2/LYN/LCP2/MAPK14/RAC2/PIK3CG/FCER1A/PIK3CB/PLA2G6/MAP2K6/VAV1/TNF/PIK3R5/PLA2G10/PRKCB/PIK3CD/PLA2G4A/MS4A2/IL13
KEGG_RIBOFLAVIN_METABOLISM	KEGG_RIBOFLAVIN_METABOLISM	15	0.298977	1.10926	0.339179	0.667417	0.545144	9791	tags=80%, list=55%, signal=36%	ENPP1/ACP4/MTMR7/FLAD1/ENPP3/MTMR6/ACP3/ACP2/MTMR2/ACP6/MTMR1/TYR
KEGG_BLADDER_CANCER	KEGG_BLADDER_CANCER	41	-0.133274	-1.07082	0.345455	0.672534	0.549323	14402	tags=95%, list=81%, signal=19%	ERBB2/FGFR3/ARAF/PGF/TP53/MYC/MMP9/CDK4/VEGFB/NRAS/KRAS/MAP2K1/E2F1/HRAS/BRAF/MAPK3/RASSF1/MMP2/MAP2K2/EGFR/RB1/RAF1/MAPK1/CDKN1A/CDKN2A/VEGFA/DAPK2/MDM2/RPS6KA5/DAPK3/E2F2/E2F3/CDH1/DAPK1/VEGFD/EGF/THBS1/MMP1/CXCL8
KEGG_VALINE_LEUCINE_AND_ISOLEUCINE_BIOSYNTHESIS	KEGG_VALINE_LEUCINE_AND_ISOLEUCINE_BIOSYNTHESIS	10	-0.270348	-1.06561	0.352778	0.676044	0.55219	11018	tags=90%, list=62%, signal=35%	PDHA1/VARS1/IARS2/PDHA2/LARS1/IARS1/LARS2/BCAT1/BCAT2
KEGG_REGULATION_OF_AUTOPHAGY	KEGG_REGULATION_OF_AUTOPHAGY	32	0.22581	1.09005	0.359128	0.676044	0.55219	11022	tags=72%, list=62%, signal=28%	IFNA6/IFNA21/IFNG/ATG12/ATG4A/ULK3/GABARAPL2/ATG4D/ATG5/ULK2/PIK3R4/ATG4C/ATG4B/IFNA4/IFNA8/IFNA16/IFNA14/IFNA7/IFNA17/IFNA10/BECN1/ATG3/ULK1
KEGG_HEMATOPOIETIC_CELL_LINEAGE	KEGG_HEMATOPOIETIC_CELL_LINEAGE	74	0.180869	1.08925	0.364195	0.676044	0.55219	2663	tags=20%, list=15%, signal=17%	TPO/CD8A/KIT/FCER2/CSF2/THPO/IL11/CD8B/IL5/ITGA4/CD7/CD34/CD36/CD2/KITLG
KEGG_SULFUR_METABOLISM	KEGG_SULFUR_METABOLISM	11	0.32801	1.08606	0.366877	0.676044	0.55219	3620	tags=45%, list=20%, signal=36%	SULT2B1/CHST13/SULT1A2/PAPSS2/SULT1A1
KEGG_FRUCTOSE_AND_MANNOSE_METABOLISM	KEGG_FRUCTOSE_AND_MANNOSE_METABOLISM	28	0.234073	1.08497	0.367478	0.676044	0.55219	9363	tags=68%, list=52%, signal=32%	ALDOB/FBP2/AKR1B1/TPI1/FBP1/MTMR7/KHK/MTMR6/PFKM/PFKFB1/HK1/PFKL/PMM2/MTMR2/FCSK/GMPPA/MPI/MTMR1/PMM1
KEGG_NITROGEN_METABOLISM	KEGG_NITROGEN_METABOLISM	21	0.255684	1.07184	0.37366	0.676044	0.55219	1120	tags=19%, list=6%, signal=18%	CA7/CA3/CA14/CA8
KEGG_ARACHIDONIC_ACID_METABOLISM	KEGG_ARACHIDONIC_ACID_METABOLISM	49	0.1986	1.07898	0.37426	0.676044	0.55219	3469	tags=29%, list=19%, signal=23%	CYP2C18/PLA2G4E/CYP2C19/PLA2G5/ALOX12B/CYP2C9/CYP2C8/CYP2E1/PTGIS/EPHX2/GPX4/CYP2U1/GPX7/LTC4S
KEGG_RENAL_CELL_CARCINOMA	KEGG_RENAL_CELL_CARCINOMA	61	-0.108599	-1.04716	0.376812	0.676044	0.55219	15533	tags=98%, list=87%, signal=13%	GAB1/HGF/ELOB/ETS1/VEGFC/RAP1B/RAP1A/ELOC/ARAF/PGF/TGFB1/VEGFB/PAK4/ARNT/CRK/NRAS/AKT3/KRAS/MAP2K1/HRAS/SOS1/BRAF/SOS2/MAPK3/PDGFB/RAC1/MAP2K2/PAK2/PAK3/PIK3CA/FH/RAF1/MAPK1/RBX1/EP300/PTPN11/AKT1/SLC2A1/CUL2/CREBBP/PIK3R1/VEGFA/EPAS1/AKT2/MET/RAPGEF1/PAK1/GRB2/TGFA/PIK3CG/TGFB2/PIK3CB/VEGFD/VHL/ARNT2/PIK3R5/PIK3CD/JUN/EGLN3/PAK5
KEGG_VIBRIO_CHOLERAE_INFECTION	KEGG_VIBRIO_CHOLERAE_INFECTION	48	0.19638	1.06279	0.39084	0.681713	0.55682	9045	tags=62%, list=51%, signal=31%	PRKCG/PRKCA/ATP6V1F/PRKACB/ATP6V0E2/ATP6V1D/SEC61B/PLCG1/PRKX/SEC61G/ATP6V1E1/CFTR/ATP6AP1/ATP6V0E1/ATP6V1C1/TJP1/SLC12A2/ATP6V0B/KDELR1/ARF1/ACTG1/ATP6V0A2/SEC61A2/GNAS/ADCY3/PRKACA/ATP6V0A4/ERO1A/ATP6V0A1/ATP6V0D1
KEGG_PROTEIN_EXPORT	KEGG_PROTEIN_EXPORT	20	0.256438	1.05377	0.395479	0.681713	0.55682	7735	tags=65%, list=43%, signal=37%	SRP14/SPCS1/SPCS2/SEC62/SEC61B/SEC61G/OXA1L/SRP68/SEC11C/IMMP1L/SEC61A2/SPCS3/SRPRA
KEGG_HISTIDINE_METABOLISM	KEGG_HISTIDINE_METABOLISM	24	0.237845	1.04637	0.398757	0.681713	0.55682	8633	tags=58%, list=48%, signal=30%	CNDP1/ASPA/DDC/MAOA/ALDH3A2/ALDH3B2/TRMT11/ALDH9A1/LCMT1/ALDH1B1/FTCD/HNMT/LCMT2/ALDH7A1
KEGG_DORSO_VENTRAL_AXIS_FORMATION	KEGG_DORSO_VENTRAL_AXIS_FORMATION	21	0.250001	1.04802	0.39934	0.681713	0.55682	8581	tags=67%, list=48%, signal=35%	PIWIL3/FMN2/PIWIL2/ETS1/NOTCH3/ETV7/KRAS/MAP2K1/ETV6/SOS1/SOS2/MAPK3/EGFR/SPIRE1
KEGG_PHENYLALANINE_METABOLISM	KEGG_PHENYLALANINE_METABOLISM	15	0.283342	1.05125	0.4	0.681713	0.55682	7028	tags=53%, list=39%, signal=32%	AOC3/PAH/DDC/MAOA/ALDH3B2/PRDX6/GOT1/GOT2
KEGG_N_GLYCAN_BIOSYNTHESIS	KEGG_N_GLYCAN_BIOSYNTHESIS	42	0.200327	1.04569	0.408989	0.681713	0.55682	8331	tags=62%, list=47%, signal=33%	DPM3/DAD1/TUSC3/DPAGT1/STT3B/ALG12/DPM2/DPM1/ALG8/ALG3/DOLPP1/ALG14/B4GALT2/ALG5/MAN1B1/ALG6/ALG2/ST6GAL1/MOGS/DDOST/B4GALT1/B4GALT3/STT3A/MAN2A2/MGAT2/ALG13
KEGG_PYRUVATE_METABOLISM	KEGG_PYRUVATE_METABOLISM	35	0.20943	1.03863	0.412597	0.681713	0.55682	10896	tags=77%, list=61%, signal=30%	LDHAL6A/AKR1B1/PDHB/ALDH3A2/ALDH9A1/ACAT2/MDH2/ACACA/PCK2/ALDH1B1/ACSS2/GRHPR/PDHA1/MDH1/ME1/DLAT/HAGH/LDHD/DLD/ACYP1/ALDH7A1/ME3/ME2/PDHA2/PCK1/LDHAL6B/ACACB
KEGG_GLYCINE_SERINE_AND_THREONINE_METABOLISM	KEGG_GLYCINE_SERINE_AND_THREONINE_METABOLISM	27	0.226794	1.03907	0.412905	0.681713	0.55682	1250	tags=19%, list=7%, signal=17%	BHMT/AOC3/SARDH/GNMT/GATM
KEGG_STARCH_AND_SUCROSE_METABOLISM	KEGG_STARCH_AND_SUCROSE_METABOLISM	38	0.204682	1.04099	0.413498	0.681713	0.55682	10465	tags=66%, list=59%, signal=27%	AMY1A/GBA3/GCK/ENPP1/GBE1/PYGM/UXS1/ENPP3/PYGL/GUSB/PGM2/HK1/GAA/G6PC2/UGP2/SI/UGT2A1/AMY2A/UGT2B7/UGT2B10/G6PC/UGT2B17/UGT2B4/UGT2B28/UGT2B15
KEGG_GLUTATHIONE_METABOLISM	KEGG_GLUTATHIONE_METABOLISM	43	0.195733	1.0279	0.427792	0.698982	0.570925	10687	tags=74%, list=60%, signal=30%	GSTM3/GSTM5/GSTA4/GSTP1/MGST2/GPX4/RRM2/GPX7/MGST3/LAP3/OPLAH/GSTO1/GPX2/GSTA3/GSS/GSTK1/GPX1/PGD/RRM1/GSTT2/GCLC/SMS/IDH2/GCLM/G6PD/GGT5/GPX6/GSTA5/GSTA2/GGT6/GSTA1/GPX5
KEGG_GLYCOSPHINGOLIPID_BIOSYNTHESIS_LACTO_AND_NEOLACTO_SERIES	KEGG_GLYCOSPHINGOLIPID_BIOSYNTHESIS_LACTO_AND_NEOLACTO_SERIES	21	0.242556	1.01681	0.434445	0.70357	0.574673	8657	tags=67%, list=48%, signal=34%	FUT9/B3GALT1/B3GNT4/ABO/B4GALT2/FUT1/FUT3/ST3GAL4/B4GALT1/B4GALT3/B3GNT2/ST3GAL6/B3GALT2/B4GAT1
KEGG_WNT_SIGNALING_PATHWAY	KEGG_WNT_SIGNALING_PATHWAY	134	0.151377	1.02485	0.443442	0.710798	0.580577	4637	tags=31%, list=26%, signal=23%	DKK4/PRKCG/WNT3A/CAMK2A/CAMK2B/NKD1/MAPK10/PRICKLE1/PLCB1/CAMK2D/FZD2/CCND1/FZD4/PRKCA/VANGL2/CCND3/PRICKLE2/SOX17/DAAM2/PPP3CB/CXXC4/PRKACB/LRP6/LEF1/FZD1/PLCB4/PPP2R5A/WNT8B/APC2/NFATC4/PRKX/FZD5/DVL3/PPP2R5B/TP53/NFATC2/CSNK2A2/PPP2R5C/RUVBL1/CACYBP/MYC
KEGG_PEROXISOME	KEGG_PEROXISOME	61	0.177245	1.01969	0.448069	0.710798	0.580577	8668	tags=61%, list=49%, signal=31%	NUDT19/DDO/ACOX2/PEX2/ABCD2/NUDT12/PEX10/EPHX2/PEX12/ACOT8/PMVK/CRAT/CAT/PXMP4/PRDX1/FAR2/GSTK1/PEX16/PEX11A/ABCD1/PEX7/MVK/SLC27A2/PHYH/PEX3/PEX14/HAO2/ACAA1/SCP2/HACL1/PEX5/FAR1/IDH2/ABCD4/HMGCL/PRDX5/PEX6
KEGG_PPAR_SIGNALING_PATHWAY	KEGG_PPAR_SIGNALING_PATHWAY	62	0.175148	1.01145	0.454357	0.710798	0.580577	4892	tags=32%, list=27%, signal=24%	APOC3/FABP2/RXRG/FABP1/ACOX2/FABP5/APOA1/FABP3/FABP4/PDPK1/CD36/SORBS1/NR1H3/LPL/ILK/SCD5/UCP1/PLTP/APOA2/PPARG
KEGG_THYROID_CANCER	KEGG_THYROID_CANCER	29	0.213299	0.998671	0.457406	0.710798	0.580577	9481	tags=69%, list=53%, signal=32%	RXRG/RET/CCND1/LEF1/TP53/MYC/PPARG/NRAS/KRAS/MAP2K1/NCOA4/HRAS/BRAF/MAPK3/NTRK1/MAP2K2/TPM3/TCF7L1/RXRB/CTNNB1
KEGG_PATHOGENIC_ESCHERICHIA_COLI_INFECTION	KEGG_PATHOGENIC_ESCHERICHIA_COLI_INFECTION	42	0.191297	0.998548	0.458329	0.710798	0.580577	8542	tags=57%, list=48%, signal=30%	TUBA3C/TUBB8/ARPC5/TUBA3D/TUBB4A/PRKCA/FYN/TUBB6/TUBA1B/CD14/LY96/ARPC5L/TUBB/RHOA/ITGB1/ROCK2/ACTG1/TUBB4B/ROCK1/ARPC2/WASL/YWHAZ/TLR5/TUBA1C
KEGG_BETA_ALANINE_METABOLISM	KEGG_BETA_ALANINE_METABOLISM	19	0.244658	0.986152	0.468581	0.720591	0.588576	5247	tags=42%, list=29%, signal=30%	CNDP1/AOC3/ABAT/GAD1/ALDH3A2/ECHS1/ALDH9A1/HIBCH
KEGG_ETHER_LIPID_METABOLISM	KEGG_ETHER_LIPID_METABOLISM	28	0.210255	0.974575	0.483773	0.727641	0.594334	357	tags=7%, list=2%, signal=7%	ENPP6/PLA2G4E
KEGG_MAPK_SIGNALING_PATHWAY	KEGG_MAPK_SIGNALING_PATHWAY	239	0.136338	1.00046	0.4844	0.727641	0.594334	8564	tags=53%, list=48%, signal=28%	PRKCG/FGF23/PLA2G4E/CACNA1B/CACNG6/FASLG/FGF20/CACNA1H/CACNA1C/CACNA2D1/NTRK2/PLA2G5/FAS/FGF2/FGF13/MAP3K20/PDGFRB/NTF3/MAPK10/TGFB3/CACNA2D2/FGF18/GADD45B/MEF2C/CACNB1/FGF22/RPS6KA6/PRKCA/FGF14/FGF10/MAP4K1/FLNA/MAP3K13/PPP3CB/MECOM/PRKACB/PTPN7/RAP1B/CACNG1/RRAS/MAPK11/CD14/FGFR3/NFATC4/DUSP8/PRKX/CACNG7/RAP1A/MRAS/MAPK8IP1/MAP4K4/TP53/ELK4/NFATC2/ARRB1/RASA2/RASGRP2/HSPB1/MYC/MAPKAPK3/RELB/FLN…
KEGG_REGULATION_OF_ACTIN_CYTOSKELETON	KEGG_REGULATION_OF_ACTIN_CYTOSKELETON	185	0.140338	0.997552	0.485094	0.727641	0.594334	9019	tags=55%, list=50%, signal=28%	MYLK2/FGF23/ITGA7/F2/ACTN3/FGF20/MYL7/ARPC5/CHRM1/SCIN/ITGA8/CHRM2/ITGA9/MYL9/FGF2/ITGA10/FGF13/PFN1/ENAH/PDGFRB/FGF18/ITGA4/ITGA11/FGF22/MYLK/CHRM3/ACTN2/INSRR/FGF14/ARHGEF6/FGF10/MSN/BRK1/RRAS/MYL12A/CD14/FGFR3/APC2/PDGFC/MRAS/CFL2/ARAF/VCL/GIT1/SSH1/ARPC5L/ARHGEF7/MYL12B/PAK4/RHOA/PPP1CC/CRK/CYFIP2/PPP1R12A/PPP1CA/NRAS/ITGB1/IQGAP3/SLC9A1/PDGFA/ROCK2/FGD1/PIP4K2C/FGFR1/KRAS/RRAS2/MAP2K1/TMSB4X…
KEGG_ARGININE_AND_PROLINE_METABOLISM	KEGG_ARGININE_AND_PROLINE_METABOLISM	46	0.182129	0.975279	0.491722	0.731586	0.597556	7262	tags=48%, list=41%, signal=28%	CKM/CKMT1A/GATM/AZIN2/LAP3/MAOA/AMD1/ALDH3A2/CKB/ALDH9A1/GLS/GLUL/CKMT1B/GAMT/CKMT2/ALDH4A1/NAGS/NOS3/ALDH1B1/GOT1/GOT2/ASS1
KEGG_ALANINE_ASPARTATE_AND_GLUTAMATE_METABOLISM	KEGG_ALANINE_ASPARTATE_AND_GLUTAMATE_METABOLISM	27	0.207708	0.95163	0.511794	0.755309	0.616933	9179	tags=67%, list=51%, signal=32%	DDO/ASPA/GPT2/ALDH5A1/ABAT/GAD1/GLS/GLUL/ASNS/ALDH4A1/GOT1/NIT2/GOT2/ASS1/PPAT/GFPT1/AGXT2/GLUD1
KEGG_NICOTINATE_AND_NICOTINAMIDE_METABOLISM	KEGG_NICOTINATE_AND_NICOTINAMIDE_METABOLISM	21	0.223442	0.936681	0.527977	0.76631	0.625919	12	tags=5%, list=0%, signal=5%	NT5C1A
KEGG_PRIMARY_BILE_ACID_BIOSYNTHESIS	KEGG_PRIMARY_BILE_ACID_BIOSYNTHESIS	13	0.264251	0.931432	0.53601	0.76631	0.625919	1535	tags=23%, list=9%, signal=21%	AKR1C4/ACOX2/CYP46A1
KEGG_TOLL_LIKE_RECEPTOR_SIGNALING_PATHWAY	KEGG_TOLL_LIKE_RECEPTOR_SIGNALING_PATHWAY	93	0.151237	0.958177	0.537676	0.76631	0.625919	753	tags=8%, list=4%, signal=7%	IFNA6/CXCL10/IFNB1/CXCL9/CXCL11/IFNA21/CCL5
KEGG_GLYCOSYLPHOSPHATIDYLINOSITOL_GPI_ANCHOR_BIOSYNTHESIS	KEGG_GLYCOSYLPHOSPHATIDYLINOSITOL_GPI_ANCHOR_BIOSYNTHESIS	21	0.219925	0.921939	0.542467	0.76631	0.625919	13315	tags=95%, list=75%, signal=24%	PIGL/GPAA1/PIGH/PIGP/DPM2/PIGZ/PIGV/PIGT/PIGK/PIGO/PIGM/PIGF/PIGB/PIGC/PIGS/PIGG/PIGN/PIGW/PGAP1/PIGA
KEGG_COLORECTAL_CANCER	KEGG_COLORECTAL_CANCER	56	0.166024	0.936002	0.542535	0.76631	0.625919	9491	tags=62%, list=53%, signal=29%	DCC/CYCS/MAPK10/TGFB3/CCND1/LEF1/APC2/ARAF/TP53/MYC/TGFB1/BAD/MSH6/RHOA/TGFBR1/AKT3/MAPK8/APPL1/KRAS/MAP2K1/AXIN1/BAX/BRAF/MSH3/MAPK3/CASP3/SMAD2/RAC1/TGFBR2/GSK3B/CASP9/TCF7L1/PIK3CA/CTNNB1/RAF1
KEGG_DNA_REPLICATION	KEGG_DNA_REPLICATION	29	0.196048	0.917902	0.547314	0.76631	0.625919	13842	tags=97%, list=77%, signal=22%	POLE2/RFC4/RNASEH2C/POLD2/POLE3/PCNA/RFC3/POLE4/RPA3/MCM7/POLA1/PRIM2/MCM4/MCM2/RNASEH1/RFC1/MCM5/MCM3/RPA2/RFC5/MCM6/POLD3/RFC2/POLE/RPA1/RNASEH2B/DNA2/LIG1
KEGG_RNA_DEGRADATION	KEGG_RNA_DEGRADATION	52	0.168112	0.928271	0.551873	0.76631	0.625919	13146	tags=88%, list=74%, signal=23%	EXOSC6/PAPOLB/LSM2/EXOSC1/MPHOSPH6/EXOSC5/C1D/EXOSC4/DCPS/PNPT1/LSM6/LSM5/DCP1B/CNOT4/LSM1/EXOSC8/LSM8/EDC3/PAPOLA/LSM7/CNOT6L/EXOSC10/ENO2/TTC37/WDR61/DDX6/DCP1A/CNOT1/EXOSC2/SKIV2L/XRN2/CNOT7/PAPOLG/XRN1/HSPD1/TENT4A/CNOT2/CNOT10/DCP2/ENO3/ENO1/HSPA9/MTREX/EXOSC9/PARN/PATL1
KEGG_NEUROTROPHIN_SIGNALING_PATHWAY	KEGG_NEUROTROPHIN_SIGNALING_PATHWAY	114	0.144619	0.952112	0.552748	0.76631	0.625919	9037	tags=58%, list=51%, signal=29%	SHC4/NTRK3/CAMK2A/FASLG/CAMK2B/NTRK2/CALML5/NTF3/MAPK10/IRS4/SHC3/YWHAB/CAMK2D/RPS6KA6/GAB1/PDPK1/RAP1B/MAPK11/SHC2/PLCG1/RAP1A/TP53/BEX3/NGFR/BDNF/BAD/SH2B2/RHOA/PSEN1/CRK/IRAK3/NRAS/AKT3/SH2B3/MAPK8/NFKBIB/IRS1/KRAS/MAP2K1/MAPK13/BAX/MAPK7/HRAS/MAPKAPK2/ARHGDIA/SOS1/BRAF/SOS2/MAP3K1/MAP2K5/MAPK3/CAMK2G/RAC1/GSK3B/FOXO3/MAP3K3/TRAF6/YWHAZ/CSK/NTRK1/SH2B1/MAP2K2/KIDINS220/PRKCD/PIK3CA/ZNF274
KEGG_AMINO_SUGAR_AND_NUCLEOTIDE_SUGAR_METABOLISM	KEGG_AMINO_SUGAR_AND_NUCLEOTIDE_SUGAR_METABOLISM	37	0.177132	0.894385	0.581919	0.795815	0.650018	9470	tags=65%, list=53%, signal=31%	GCK/NANP/CYB5R1/GNPDA1/UXS1/GNPNAT1/GNPDA2/CHIT1/CMAS/GALK2/NAGK/PGM2/NPL/HEXB/HK1/GFPT1/UAP1/PMM2/GALE/FCSK/GMPPA/MPI/PMM1/UGP2
KEGG_GLYOXYLATE_AND_DICARBOXYLATE_METABOLISM	KEGG_GLYOXYLATE_AND_DICARBOXYLATE_METABOLISM	14	0.245383	0.889497	0.586194	0.795815	0.650018	8855	tags=71%, list=50%, signal=36%	AFMID/MTHFD2L/MDH2/ACO1/GRHPR/MDH1/GLYCTK/HAO2/ACO2/MTHFD1
KEGG_NUCLEOTIDE_EXCISION_REPAIR	KEGG_NUCLEOTIDE_EXCISION_REPAIR	39	0.174133	0.891498	0.587077	0.795815	0.650018	13160	tags=90%, list=74%, signal=24%	ERCC8/POLE2/RFC4/POLD2/POLE3/PCNA/GTF2H2/GTF2H5/RFC3/GTF2H3/ERCC6/ERCC3/POLE4/RPA3/DDB2/RAD23A/ERCC1/CETN2/GTF2H1/CCNH/DDB1/RAD23B/RFC1/RBX1/CUL4B/RPA2/RFC5/CDK7/POLD3/RFC2/POLE/ERCC4/RPA1/CUL4A/XPA
KEGG_RENIN_ANGIOTENSIN_SYSTEM	KEGG_RENIN_ANGIOTENSIN_SYSTEM	15	0.23696	0.879163	0.595896	0.797778	0.651622	2424	tags=27%, list=14%, signal=23%	CPA3/AGTR1/CTSG/ENPEP
KEGG_CYSTEINE_AND_METHIONINE_METABOLISM	KEGG_CYSTEINE_AND_METHIONINE_METABOLISM	30	0.185402	0.876736	0.597244	0.797778	0.651622	2039	tags=17%, list=11%, signal=15%	DNMT3L/BHMT/MAT1A/LDHAL6A/TRDMT1
KEGG_GLYCOLYSIS_GLUCONEOGENESIS	KEGG_GLYCOLYSIS_GLUCONEOGENESIS	52	0.15927	0.879447	0.613636	0.813735	0.664656	8652	tags=58%, list=48%, signal=30%	ALDOB/ADH1A/GCK/LDHAL6A/FBP2/TPI1/ADH1B/FBP1/ADH4/PDHB/ALDH3A2/ALDH3B2/ALDH9A1/AKR1A1/GAPDH/PCK2/ALDH1B1/ACSS2/PFKM/PDHA1/ADH5/DLAT/PGM2/PGAM1/ENO2/HK1/PFKL/DLD/ALDH7A1/G6PC2
KEGG_RIG_I_LIKE_RECEPTOR_SIGNALING_PATHWAY	KEGG_RIG_I_LIKE_RECEPTOR_SIGNALING_PATHWAY	65	0.149839	0.874032	0.628368	0.822606	0.671902	501	tags=6%, list=3%, signal=6%	IFNA6/CXCL10/IFNB1/IFNA21
KEGG_RNA_POLYMERASE	KEGG_RNA_POLYMERASE	23	0.196267	0.850008	0.629316	0.822606	0.671902	12403	tags=87%, list=69%, signal=27%	POLR3G/POLR1B/POLR3F/POLR3K/POLR2L/POLR2I/POLR2K/POLR2G/POLR3H/POLR2E/POLR3C/POLR3B/POLR3A/POLR1D/POLR2H/POLR1A/POLR1C/POLR2F/POLR2B/POLR2A
KEGG_TYPE_II_DIABETES_MELLITUS	KEGG_TYPE_II_DIABETES_MELLITUS	43	0.157446	0.826839	0.668057	0.861735	0.703862	1690	tags=16%, list=9%, signal=15%	ABCC8/CACNA1B/SLC2A2/CACNA1C/GCK/MAPK10/IRS4
KEGG_NOTCH_SIGNALING_PATHWAY	KEGG_NOTCH_SIGNALING_PATHWAY	42	0.158303	0.826325	0.668669	0.861735	0.703862	9369	tags=62%, list=52%, signal=30%	DTX3/MFNG/DTX1/DLL1/JAG1/RBPJL/NOTCH3/DLL4/NCSTN/HES1/DVL3/RBPJ/PSEN1/NUMB/DTX2/RFNG/MAML3/HDAC2/CTBP2/HDAC1/APH1A/PSEN2/CIR1/DVL1/ADAM17/DVL2
KEGG_O_GLYCAN_BIOSYNTHESIS	KEGG_O_GLYCAN_BIOSYNTHESIS	27	-0.130679	-0.839464	0.677365	0.866838	0.70803	2516	tags=41%, list=14%, signal=35%	GALNT12/GALNT13/GALNT9/GCNT1/GALNT7/GALNT6/GALNT3/GCNT3/GALNT17/GALNT14/GALNT5
KEGG_TERPENOID_BACKBONE_BIOSYNTHESIS	KEGG_TERPENOID_BACKBONE_BIOSYNTHESIS	13	0.2213	0.780039	0.708349	0.892162	0.728715	6369	tags=54%, list=36%, signal=35%	PMVK/IDI1/PDSS1/ACAT2/IDI2/FDPS/MVK
KEGG_BASAL_CELL_CARCINOMA	KEGG_BASAL_CELL_CARCINOMA	50	0.145525	0.795263	0.711285	0.892162	0.728715	9481	tags=60%, list=53%, signal=28%	PTCH2/WNT3A/SMO/GLI2/FZD2/FZD4/LEF1/FZD1/BMP4/WNT8B/APC2/FZD5/DVL3/HHIP/TP53/AXIN1/SUFU/WNT7B/FZD9/WNT5A/FZD3/GLI3/GSK3B/TCF7L1/DVL1/BMP2/PTCH1/DVL2/WNT4/CTNNB1
KEGG_BASE_EXCISION_REPAIR	KEGG_BASE_EXCISION_REPAIR	28	-0.122645	-0.804843	0.716312	0.892162	0.728715	5180	tags=46%, list=29%, signal=33%	APEX2/POLD3/POLE/POLB/POLL/NTHL1/LIG1/NEIL2/NEIL1/SMUG1/PARP4/TDG/NEIL3
KEGG_OOCYTE_MEIOSIS	KEGG_OOCYTE_MEIOSIS	94	0.12874	0.817313	0.716655	0.892162	0.728715	8637	tags=54%, list=48%, signal=28%	CAMK2A/CAMK2B/ADCY8/FBXO43/CALML5/ADCY5/YWHAB/CAMK2D/ADCY2/RPS6KA6/MAD2L1/ITPR1/SMC1B/PTTG1/AR/PPP3CB/PRKACB/PGR/PTTG2/CDK1/PPP2R5A/BUB1/PRKX/ADCY7/AURKA/PPP2R5B/PPP2R5C/IGF1/CDC26/PPP1CC/CDC23/CCNB2/PPP1CA/MAP2K1/MAD2L2/FBXW11/SPDYC/MAPK3/CAMK2G/PPP2R1A/CDC20/ITPR2/PPP2R5D/FBXO5/YWHAZ/CCNE2/ADCY1/ADCY6/ADCY3/PRKACA/PPP2R1B
KEGG_SELENOAMINO_ACID_METABOLISM	KEGG_SELENOAMINO_ACID_METABOLISM	22	-0.137253	-0.797725	0.724539	0.895882	0.731753	13299	tags=91%, list=74%, signal=23%	TRMT11/AHCY/LCMT1/AHCYL1/MAT2B/LCMT2/SEPHS2/MARS1/GGT5/CBS/SEPHS1/GGT6/MAT2A/BUD23/AHCYL2/GGT7/MARS2/PAPSS1/HEMK1/CTH
KEGG_GLYCOSPHINGOLIPID_BIOSYNTHESIS_GLOBO_SERIES	KEGG_GLYCOSPHINGOLIPID_BIOSYNTHESIS_GLOBO_SERIES	12	0.220966	0.756064	0.735355	0.896143	0.731967	9245	tags=67%, list=52%, signal=32%	FUT9/ST3GAL2/B3GALNT1/A4GALT/ST3GAL1/FUT1/HEXB/NAGA
KEGG_MELANOMA	KEGG_MELANOMA	64	0.135034	0.785038	0.737299	0.896143	0.731967	9551	tags=59%, list=53%, signal=28%	FGF23/FGF20/FGF2/FGF13/PDGFRB/FGF18/FGF22/CCND1/FGF14/FGF10/HGF/CDK6/PDGFC/ARAF/TP53/IGF1/CDK4/BAD/NRAS/AKT3/PDGFA/FGFR1/KRAS/MAP2K1/E2F1/HRAS/BRAF/FGF1/MAPK3/PDGFB/MAP2K2/EGFR/RB1/PTEN/PIK3CA/IGF1R/RAF1/FGF3
KEGG_BIOSYNTHESIS_OF_UNSATURATED_FATTY_ACIDS	KEGG_BIOSYNTHESIS_OF_UNSATURATED_FATTY_ACIDS	20	0.184757	0.75921	0.739441	0.896143	0.731967	4949	tags=40%, list=28%, signal=29%	ELOVL2/HACD1/ACOT4/ELOVL6/ACOT2/HSD17B12/SCD5/TECR
KEGG_UBIQUITIN_MEDIATED_PROTEOLYSIS	KEGG_UBIQUITIN_MEDIATED_PROTEOLYSIS	117	0.121492	0.803793	0.749371	0.900024	0.735136	13226	tags=83%, list=74%, signal=22%	UBE2U/NHLRC1/UBE2D4/FANCL/UBE2S/ERCC8/ELOB/UBE2Z/UBE2J1/PML/UBE2G2/RCHY1/ELOC/PIAS3/UBE2E3/CDC34/PIAS2/PIAS1/UBE2L6/WWP1/SAE1/UBA2/NEDD4/UBE2C/FBXO4/CDC26/CBL/CDC23/UBE2B/UBE2Q1/UBE2E2/UBE2G1/SMURF1/UBE3B/CBLC/PRPF19/UBE2L3/UBA7/BIRC2/FBXW11/UBE2K/UBR5/KEAP1/KLHL9/MAP3K1/UBE2O/UBE2M/CDC20/DDB2/TRIM37/UBE2I/UBE2D3/UBE4A/SKP2/STUB1/TRAF6/UBE2N/TRIM32/SMURF2/UBE3A/RHOBTB2/UBE2D2/WWP2/BIRC6/CDC27/DDB…
KEGG_PROGESTERONE_MEDIATED_OOCYTE_MATURATION	KEGG_PROGESTERONE_MEDIATED_OOCYTE_MATURATION	72	0.127748	0.765037	0.761353	0.900024	0.735136	9117	tags=58%, list=51%, signal=29%	ADCY8/ADCY5/PDE3A/MAPK10/ADCY2/RPS6KA6/MAD2L1/CCNB3/PRKACB/PGR/MAPK11/CDK1/PDE3B/CCNA2/BUB1/PRKX/GNAI2/ADCY7/ARAF/IGF1/CDC26/CDC23/CCNB2/CDC25A/AKT3/MAPK8/KRAS/MAP2K1/MAD2L2/MAPK13/BRAF/GNAI3/SPDYC/MAPK3/GNAI1/ADCY1/ADCY6/ADCY3/PRKACA/CDC27/PIK3CA/IGF1R
KEGG_BASAL_TRANSCRIPTION_FACTORS	KEGG_BASAL_TRANSCRIPTION_FACTORS	29	0.158025	0.739876	0.766352	0.900024	0.735136	9308	tags=62%, list=52%, signal=30%	TBPL2/GTF2A2/GTF2H2/TAF9B/GTF2H3/TAF6L/GTF2E2/GTF2I/TAF12/TAF2/GTF2H1/TAF6/GTF2E1/TAF13/TAF4B/TAF5/GTF2A1/TAF7
KEGG_GLYCEROPHOSPHOLIPID_METABOLISM	KEGG_GLYCEROPHOSPHOLIPID_METABOLISM	65	0.129959	0.758071	0.768453	0.900024	0.735136	14078	tags=88%, list=79%, signal=19%	PLA2G4E/GPAT2/PCYT1B/GPD1/PLA2G5/CHAT/DGKB/DGKH/ETNK2/LYPLA2/GPD1L/LCLAT1/PEMT/PLPP3/LYPLA1/LPCAT3/LPGAT1/CDS2/PTDSS1/CDS1/PLA2G2F/AGPAT1/LPCAT2/MBOAT1/ETNK1/PLA2G12B/CHPT1/DGKD/PGS1/DGKA/PLA2G2A/ACHE/MBOAT7/PISD/MBOAT2/PTDSS2/PLA2G3/PLA2G2E/PLA2G2C/CHKA/PLD1/PLD1/PCYT2/GNPAT/LPCAT4/TAZ/DGKE/PLD2/AGPAT4/LPCAT1/GPAM/PLPP1/CDIPT/GPD2/PLPP2/GPAT4/GPAT3/PHOSPHO1
KEGG_SPHINGOLIPID_METABOLISM	KEGG_SPHINGOLIPID_METABOLISM	37	0.145852	0.736446	0.769147	0.900024	0.735136	9082	tags=54%, list=51%, signal=27%	NEU4/SGPP2/B4GALT6/NEU3/SPTLC2/PLPP3/SGPL1/GBA/DEGS1/KDSR/SPHK2/ARSA/SMPD3/CERK/SMPD2/SMPD1/ASAH1/GAL3ST1/SGMS2/SPTLC1
KEGG_PROSTATE_CANCER	KEGG_PROSTATE_CANCER	83	-0.0735042	-0.816441	0.772152	0.900024	0.735136	12162	tags=82%, list=68%, signal=26%	NRAS/AKT3/PDGFA/FGFR1/KRAS/MAP2K1/E2F1/HRAS/SOS1/BRAF/CREB3/SOS2/CREB1/MAPK3/PDGFB/GSK3B/CCNE2/CASP9/MAP2K2/EGFR/TCF7L1/RB1/PTEN/PIK3CA/MTOR/IGF1R/CDKN1B/CTNNB1/RAF1/KLK3/MAPK1/CHUK/CREB3L4/IKBKB/CDKN1A/HSP90AB1/EP300/HSP90AA1/AKT1/NFKB1/CREBBP/PIK3R1/RELA/CREB5/IKBKG/FOXO1/AKT2/MDM2/NFKBIA/FGFR2/HSP90B1/E2F2/E2F3/GRB2/CCNE1/TGFA/PIK3CG/PIK3CB/EGF/ATF4/TCF7/BCL2/TCF7L2/NKX3-1/PIK3R5/PIK3CD/CREB3L…
KEGG_NOD_LIKE_RECEPTOR_SIGNALING_PATHWAY	KEGG_NOD_LIKE_RECEPTOR_SIGNALING_PATHWAY	58	-0.0845703	-0.794128	0.778364	0.901523	0.73636	13147	tags=86%, list=74%, signal=23%	CCL13/CASP1/CARD6/CARD8/PYCARD/CXCL1/SUGT1/MAPK8/NFKBIB/MAPK13/BIRC2/MAPK3/NOD1/TRAF6/NOD2/TAB3/RIPK2/CCL11/CCL7/MAPK1/CHUK/MAP3K7/IKBKB/NAIP/HSP90AB1/ERBIN/HSP90AA1/CXCL2/NFKB1/TNFAIP3/TAB1/RELA/XIAP/MAPK9/IKBKG/NLRC4/TAB2/CASP8/NFKBIA/HSP90B1/BIRC3/MAPK14/PSTPIP1/IL1B/CASP5/IL18/TNF/NLRP3/MEFV/CXCL8
KEGG_ALPHA_LINOLENIC_ACID_METABOLISM	KEGG_ALPHA_LINOLENIC_ACID_METABOLISM	13	0.202903	0.715192	0.786998	0.90285	0.737444	1229	tags=15%, list=7%, signal=14%	PLA2G4E/PLA2G5
KEGG_PYRIMIDINE_METABOLISM	KEGG_PYRIMIDINE_METABOLISM	79	0.12198	0.745908	0.789377	0.90285	0.737444	7761	tags=47%, list=43%, signal=27%	NT5C1A/ENTPD3/POLR3G/UPRT/TYMS/TK1/CANT1/POLR1B/NUDT2/POLE2/RRM2/POLR3F/POLR3K/PNPT1/POLR2L/POLR2I/POLD2/POLE3/POLR2K/UCK1/DTYMK/POLR2G/UMPS/TXNRD1/POLR3H/POLR2E/POLR3C/ENTPD6/AK3/CMPK2/RRM1/POLE4/PNP/POLR3B/NT5E/POLA1/PRIM2
KEGG_ADHERENS_JUNCTION	KEGG_ADHERENS_JUNCTION	68	0.124759	0.736854	0.794466	0.903026	0.737588	12401	tags=78%, list=69%, signal=24%	CTNNA3/ACTN3/CTNNA2/SNAI2/ACTN2/FYN/SORBS1/LEF1/SSX2IP/NECTIN1/ERBB2/SNAI1/CSNK2A2/VCL/NECTIN3/PTPRB/PTPRJ/RHOA/INSR/TGFBR1/TJP1/FGFR1/ACTN4/PTPN1/ACTG1/NLK/MAPK3/SMAD2/AFDN/RAC1/TGFBR2/WASL/NECTIN2/EGFR/TCF7L1/WASF2/IGF1R/CTNNB1/SRC/CSNK2A1/PTPRM/MAPK1/MAP3K7/ACTB/YES1/FARP2/IQGAP1/NECTIN4/EP300/ACTN1/WASF1/CTNNA1/CREBBP
KEGG_CELL_CYCLE	KEGG_CELL_CYCLE	112	0.113904	0.748053	0.806283	0.906631	0.740533	14589	tags=90%, list=82%, signal=17%	WEE2/TGFB3/CDC45/GADD45B/YWHAB/E2F5/MAD2L1/CCND1/CDC14A/SMC1B/PTTG1/TFDP2/CCND3/CCNB3/PTTG2/CDC6/CDK1/CCNA2/CDK6/BUB1/TP53/E2F4/PCNA/CHEK2/MYC/TGFB1/CDK4/TTK/CDC26/CDC23/CCNB2/CDKN2C/CDC25A/MAD2L2/E2F1/CDC7/BUB3/MCM7/CDC20/SMAD2/HDAC2/GSK3B/DBF4/TFDP1/MCM4/SKP2/YWHAZ/CCNE2/HDAC1/STAG1/ORC2/RB1/CDC27/ORC3/PRKDC/ATM/MCM2/CDKN1B/SMC3/CCNH/CHEK1/YWHAE/ORC5/RBL1/CDC25B/ANAPC1/CDC16/CDKN1A/RBX1/ANAPC4/…
KEGG_CHEMOKINE_SIGNALING_PATHWAY	KEGG_CHEMOKINE_SIGNALING_PATHWAY	164	0.110767	0.774169	0.807546	0.906631	0.740533	2048	tags=13%, list=11%, signal=11%	CXCL10/SHC4/CXCL9/CXCL13/GNB3/CXCL11/CCR9/CXCL14/CCR10/CCL5/ADCY8/CCL19/ADCY5/GNG11/CXCR5/SHC3/CCL8/PLCB1/CCL2/ADCY2/CCL21
KEGG_VEGF_SIGNALING_PATHWAY	KEGG_VEGF_SIGNALING_PATHWAY	65	0.122431	0.71416	0.813565	0.907819	0.741503	6824	tags=40%, list=38%, signal=25%	PRKCG/PLA2G4E/PLA2G5/KDR/PRKCA/PPP3CB/MAPK11/SHC2/PLCG1/NFATC4/NFATC2/HSPB1/MAPKAPK3/BAD/PLA2G2F/NRAS/SPHK2/AKT3/KRAS/MAP2K1/MAPK13/NOS3/HRAS/PLA2G12B/MAPKAPK2/PTK2
KEGG_INSULIN_SIGNALING_PATHWAY	KEGG_INSULIN_SIGNALING_PATHWAY	123	0.110724	0.738929	0.823258	0.913068	0.74579	7104	tags=44%, list=40%, signal=27%	SHC4/PPP1R3C/CALML5/GCK/PDE3A/FBP2/MAPK10/IRS4/LIPE/SHC3/PDPK1/PRKACB/SORBS1/PRKAB1/SHC2/PDE3B/PRKAR1B/FBP1/SREBF1/PRKX/ARAF/RPS6KB2/RPS6/PYGM/BAD/SH2B2/EXOC7/CBL/PPP1CC/CRK/INSR/PPP1CA/NRAS/AKT3/MAPK8/CBLC/FLOT1/IRS1/KRAS/MAP2K1/PRKCZ/ACACA/PRKAR2B/PCK2/TRIP10/HRAS/PYGL/PPP1R3D/PTPN1/SOS1/BRAF/SOCS4/INPP5D/SOS2
KEGG_GLYCOSAMINOGLYCAN_DEGRADATION	KEGG_GLYCOSAMINOGLYCAN_DEGRADATION	15	0.180238	0.668713	0.839552	0.921262	0.752483	2550	tags=20%, list=14%, signal=17%	HPSE2/HPSE/ARSB
KEGG_ONE_CARBON_POOL_BY_FOLATE	KEGG_ONE_CARBON_POOL_BY_FOLATE	14	0.183539	0.665314	0.841066	0.921262	0.752483	12369	tags=86%, list=69%, signal=26%	TYMS/DHFR/MTHFD2L/MTFMT/MTHFR/FTCD/GART/MTHFD1/ATIC/MTR/MTHFD2/ALDH1L1
KEGG_HEDGEHOG_SIGNALING_PATHWAY	KEGG_HEDGEHOG_SIGNALING_PATHWAY	51	0.122806	0.675044	0.845749	0.921262	0.752483	4140	tags=27%, list=23%, signal=21%	PTCH2/WNT3A/DHH/SMO/BMP5/IHH/GLI2/PRKACB/RAB23/BMP4/BMP6/WNT8B/PRKX/HHIP
KEGG_GLYCEROLIPID_METABOLISM	KEGG_GLYCEROLIPID_METABOLISM	43	0.126069	0.662062	0.853124	0.923797	0.754553	14055	tags=88%, list=79%, signal=19%	GPAT2/LIPG/AKR1B1/DGKB/LIPC/DGKH/LPL/LCLAT1/PLPP3/ALDH3A2/ALDH9A1/AKR1A1/AGPAT1/MBOAT1/ALDH1B1/DGKD/GLYCTK/AGK/DGKA/GK/DGAT1/ALDH7A1/MBOAT2/LIPF/PNLIP/GK2/PNLIPRP1/PNLIPRP2/GLA/TKFC/DGKE/AGPAT4/GPAM/PLPP1/CEL/PLPP2/GPAT4/GPAT3
KEGG_ACUTE_MYELOID_LEUKEMIA	KEGG_ACUTE_MYELOID_LEUKEMIA	52	-0.0807061	-0.729946	0.869478	0.935967	0.764495	15835	tags=94%, list=89%, signal=11%	LEF1/CEBPA/ZBTB16/PML/ARAF/RPS6KB2/MYC/BAD/NRAS/AKT3/KRAS/MAP2K1/HRAS/SOS1/BRAF/SOS2/RARA/MAPK3/MAP2K2/STAT5B/TCF7L1/PIK3CA/MTOR/RAF1/MAPK1/CHUK/IKBKB/AKT1/NFKB1/PPARD/PIK3R1/RELA/JUP/IKBKG/PIM1/AKT2/STAT5A/EIF4EBP1/SPI1/GRB2/PIK3CG/PIK3CB/RUNX1/TCF7/TCF7L2/PIK3R5/PIK3CD/CCNA1/FLT3
KEGG_INOSITOL_PHOSPHATE_METABOLISM	KEGG_INOSITOL_PHOSPHATE_METABOLISM	54	0.112944	0.629887	0.883258	0.942094	0.769499	12568	tags=74%, list=70%, signal=22%	PLCE1/PLCB1/INPP5A/TPI1/PLCD1/PIK3C2B/PLCB4/INPP1/PLCG1/ITPKB/ISYNA1/IMPA1/IMPA2/ITPK1/ALDH6A1/INPP4B/PIP4K2C/MINPP1/PIP5K1B/PIP4K2B/PLCD4/SYNJ1/PTEN/PIK3CA/INPP5E/INPP5K/INPP5B/IPPK/PLCB3/PI4KA/IPMK/PLCG2/PIK3C2A/INPP4A/PIK3C3/PIP5K1C/INPPL1/PI4KB/PIKFYVE/PIP4K2A
KEGG_T_CELL_RECEPTOR_SIGNALING_PATHWAY	KEGG_T_CELL_RECEPTOR_SIGNALING_PATHWAY	99	-0.0565001	-0.698454	0.888889	0.942094	0.769499	4067	tags=37%, list=23%, signal=29%	AKT2/PRKCQ/TEC/NFKBIE/NFKBIA/PTPN6/CD3E/CHP1/MAP2K7/CD40LG/PAK1/GRB2/VAV2/ZAP70/CBLB/LCP2/MAPK14/MAP3K14/NFATC1/PIK3CG/PPP3CC/PIK3CB/MAP3K8/VAV1/PTPRC/TNF/CD3D/PIK3R5/IL10/PIK3CD/GRAP2/CARD11/CHP2/JUN/PPP3R2/FOS/PAK5
KEGG_ENDOCYTOSIS	KEGG_ENDOCYTOSIS	154	0.099408	0.687946	0.892117	0.942094	0.769499	14237	tags=86%, list=80%, signal=18%	ADRB3/VPS37D/KIT/ADRB2/RET/SH3GL3/KDR/PSD3/AP2S1/CLTCL1/AP2M1/MVB12B/MVB12A/EHD1/PARD6A/RAB4A/CHMP2A/CHMP6/EHD2/EHD4/FGFR3/PSD2/HLA-E/SMAP1/ADRB1/ARRB1/GIT1/WWP1/CHMP2B/NEDD4/LDLRAP1/RAB11A/TSG101/VPS4B/RNF41/CBL/VTA1/IQSEC2/CSF1R/SMURF1/RAB11B/ACAP2/CBLC/CCR5/AP2A1/GRK3/HSPA2/PRKCZ/USP8/RAB5A/EEA1/PIP5K1B/HRAS/PIP4K2B/CHMP5/IL2RA/SH3KBP1/EHD3/GIT2/CLTC/ERBB4/SH3GLB1/EPS15/CHMP1B/RAB22A/HSPA8/ARF…
KEGG_CHRONIC_MYELOID_LEUKEMIA	KEGG_CHRONIC_MYELOID_LEUKEMIA	67	0.105353	0.620094	0.897816	0.942094	0.769499	15660	tags=97%, list=88%, signal=12%	SHC4/TGFB3/SHC3/CCND1/MECOM/SHC2/CDK6/ARAF/TP53/MYC/TGFB1/CDK4/BAD/CBL/CRK/BCL2L1/NRAS/TGFBR1/AKT3/CBLC/KRAS/MAP2K1/E2F1/HRAS/SOS1/BRAF/SOS2/MAPK3/HDAC2/TGFBR2/CTBP2/MAP2K2/HDAC1/STAT5B/RB1/PIK3CA/CDKN1B/RAF1/MAPK1/CHUK/IKBKB/CDKN1A/PTPN11/AKT1/NFKB1/CDKN2A/PIK3R1/RELA/SMAD3/IKBKG/BCR/CTBP1/AKT2/STAT5A/MDM2/GAB2/NFKBIA/E2F2/E2F3/GRB2/CBLB/PIK3CG/TGFB2/PIK3CB/RUNX1
KEGG_PATHWAYS_IN_CANCER	KEGG_PATHWAYS_IN_CANCER	300	0.0965765	0.728186	0.90091	0.942094	0.769499	9491	tags=54%, list=53%, signal=26%	PRKCG/FGF23/CTNNA3/RXRG/DCC/PTCH2/WNT3A/KIT/FASLG/RET/FGF20/CTNNA2/COL4A6/LAMA2/FAS/FGF2/TRAF5/FGF13/SMO/CYCS/PDGFRB/MAPK10/TGFB3/GLI2/FGF18/GSTP1/FZD2/RUNX1T1/FGF22/CCND1/FZD4/PRKCA/FGF14/FGF10/HGF/AR/LAMC3/MECOM/KITLG/ELOB/ETS1/LAMA4/VEGFC/TRAF1/LAMA1/LEF1/CEBPA/IL6/FZD1/BMP4/ZBTB16/RARB/WNT8B/PML/ERBB2/LAMB2/FGFR3/PLCG1/CDK6/APC2/CKS1B/FZD5/DVL3/ELOC/ARAF/PIAS3/PGF/HHIP/PIAS2/PIAS1/TP53/LAMC1/…
KEGG_PANCREATIC_CANCER	KEGG_PANCREATIC_CANCER	64	0.0982893	0.571419	0.929058	0.960075	0.784186	13165	tags=80%, list=74%, signal=21%	MAPK10/TGFB3/CCND1/ARHGEF6/VEGFC/ERBB2/CDK6/ARAF/PGF/TP53/TGFB1/CDK4/BAD/VEGFB/BCL2L1/TGFBR1/AKT3/MAPK8/RALB/BRCA2/KRAS/MAP2K1/E2F1/RALA/BRAF/MAPK3/SMAD2/RAC1/TGFBR2/CASP9/EGFR/RB1/PIK3CA/RAF1/MAPK1/CHUK/STAT1/IKBKB/PLD1/PLD1/AKT1/NFKB1/CDKN2A/PIK3R1/RELA/RALBP1/RAC3/VEGFA/RAD51/SMAD3/MAPK9/IKBKG
KEGG_PHOSPHATIDYLINOSITOL_SIGNALING_SYSTEM	KEGG_PHOSPHATIDYLINOSITOL_SIGNALING_SYSTEM	71	0.0968531	0.577768	0.931371	0.960075	0.784186	3626	tags=21%, list=20%, signal=17%	PRKCG/CALML5/PLCE1/PLCB1/DGKB/ITPR1/PRKCA/INPP5A/PLCD1/PIK3C2B/DGKH/PLCB4/INPP1/PLCG1/ITPKB
KEGG_LYSOSOME	KEGG_LYSOSOME	100	0.0902517	0.579963	0.936705	0.960075	0.784186	9249	tags=53%, list=52%, signal=26%	DNASE2B/AP3B2/PSAPL1/CTSF/CTSG/AP3M2/AP1S2/CTSO/CLTCL1/ARSB/CTNS/LAPTM4B/AP1S1/AP1M1/LGMN/ATP6AP1/LAMP3/CTSC/GBA/LIPA/CD63/SUMF1/CTSK/GM2A/AP1M2/ATP6V0B/GNPTG/CTSA/M6PR/ARSA/ATP6V0A2/FUCA1/AP1B1/GUSB/CLTC/ACP2/SMPD1/AP4B1/GGA3/SCARB2/HEXB/GAA/ASAH1/ATP6V0A4/GNS/DNASE2/LAPTM4A/ATP6V0A1/AP4S1/ATP6V0D1/ABCB9/NAGA/CD164
KEGG_AMYOTROPHIC_LATERAL_SCLEROSIS_ALS	KEGG_AMYOTROPHIC_LATERAL_SCLEROSIS_ALS	50	0.101895	0.556837	0.93909	0.960075	0.784186	9077	tags=50%, list=51%, signal=25%	GRIN2A/CYCS/GRIN2B/PPP3CB/GRIN2C/GRIA1/MAPK11/CAT/TP53/CASP1/BAD/GPX1/BCL2L1/CCS/TNFRSF1B/MAPK13/BAX/RAB5A/CASP3/RAC1/CASP9/ALS2/TNFRSF1A/DERL1/SOD1
KEGG_EPITHELIAL_CELL_SIGNALING_IN_HELICOBACTER_PYLORI_INFECTION	KEGG_EPITHELIAL_CELL_SIGNALING_IN_HELICOBACTER_PYLORI_INFECTION	60	0.0936307	0.536409	0.950021	0.965854	0.788906	15383	tags=90%, list=86%, signal=13%	CCL5/JAM3/MAPK10/ATP6V1F/ATP6V0E2/MAPK11/ATP6V1D/PLCG1/ATP6V1E1/ATP6AP1/GIT1/ATP6V0E1/JAM2/CXCL1/ATP6V1C1/TJP1/MAPK8/ATP6V0B/MAPK13/ATP6V0A2/CASP3/RAC1/NOD1/CSK/EGFR/ATP6V0A4/ATP6V0A1/ATP6V0D1/ADAM17/SRC/ATP6V1G3/CHUK/IKBKB/PLCG2/ATP6V1A/MAP2K4/PTPN11/ADAM10/ATP6V1B2/NFKB1/RELA/MAPK9/IKBKG/ATP6V1H/ATP6V1C2/TCIRG1/NFKBIA/MET/PTPRZ1/PAK1/LYN/ATP6V1E2/MAPK14/MAP3K14
KEGG_DRUG_METABOLISM_OTHER_ENZYMES	KEGG_DRUG_METABOLISM_OTHER_ENZYMES	37	0.0956886	0.483156	0.975849	0.986631	0.805877	2498	tags=16%, list=14%, signal=14%	CYP3A4/NAT1/CYP2A13/TK1/NAT2/CES1
KEGG_P53_SIGNALING_PATHWAY	KEGG_P53_SIGNALING_PATHWAY	66	0.0788583	0.462157	0.983	0.988401	0.807322	13244	tags=76%, list=74%, signal=20%	FAS/CYCS/GADD45B/CCND1/CCND3/CCNB3/RRM2/CDK1/TP53I3/MDM4/RCHY1/CDK6/TP53/CHEK2/IGF1/CDK4/SHISA5/ADGRB1/GTSE1/CCNB2/EI24/BBC3/BAX/CCNG1/CASP3/DDB2/CCNG2/PERP/CCNE2/CASP9/RPRM/PTEN/CD82/ATM/CHEK1/TSC2/APAF1/PPM1D/SIAH1/SESN2/CDKN1A/STEAP3/ATR/CDKN2A/COP1/SESN3/SESN1/RRM2B/CCNB1/PIDD1
KEGG_SMALL_CELL_LUNG_CANCER	KEGG_SMALL_CELL_LUNG_CANCER	80	0.0637997	0.391332	0.995825	0.995825	0.813386	8975	tags=49%, list=50%, signal=24%	RXRG/COL4A6/LAMA2/TRAF5/CYCS/CCND1/LAMC3/LAMA4/TRAF1/LAMA1/RARB/LAMB2/CDK6/CKS1B/PIAS3/PIAS2/PIAS1/TP53/LAMC1/MYC/CDK4/COL4A1/BCL2L1/ITGB1/AKT3/E2F1/BIRC2/PTK2/COL4A2/MAX/FHIT/SKP2/TRAF6/CCNE2/CASP9/RB1/PTEN/RXRB/PIK3CA
