# Supplementary material for: Immune dysfunction mediated by the competitive endogenous RNA network in fetal side placental tissue of polycystic ovary syndrome
Source: PLoS One. 2024 Mar 21;19(3):e0300461. doi: 10.1371/journal.pone.0300461 (PMC10956758; doi:10.1371/journal.pone.0300461)
Supplement: S2 Table — (XLSX) [file pone.0300461.s004.xlsx]

## Sheet: Sheet1
Table S2. Cis Regulated lncRNA and mRNA in fetal side placental tissue of PCOS.
mRNA							Differentiall expression						lncRNA							Differentiall expression		function
transcript_name	class_code	chr	start	end	gene_id	gene_name	Significant	GO	KEGG	KO_ENTRY	EC	Description	transcript_name	class_code	chr	start	end	gene_id	gene_name	Significant	Known/novel	cis/trans	cis location	trans energy	Pearson Correlation Coefficient
ENST00000457056	0	X	102720743	102753540	MSTRG.1361	BHLHB9	yes	GO:0005515(protein binding);GO:0005634(nucleus);GO:0005654(nucleoplasm);GO:0005737(cytoplasm);GO:0005829(cytosol);GO:0007611(learning or memory);GO:0042803(protein homodimerization activity);GO:0043524(negative regulation of neuron apoptotic process);GO:0050769(positive regulation of neurogenesis);GO:0051965(positive regulation of synapse assembly);GO:0061003(positive regulation of dendritic spin…	NA	NA	NA	basic helix-loop-helix family member b9 [Source:HGNC Symbol;Acc:HGNC:29353]	ENST00000661018	0	X	102769158	102828561	MSTRG.1392	LINC00630	yes	known	cis	100K	NA	0.435221
ENST00000246489	0	chr14	103629241	103693743	MSTRG.20269	KLC1	yes	GO:0003774(motor activity);GO:0003777(microtubule motor activity);GO:0005515(protein binding);GO:0005737(cytoplasm);GO:0005829(cytosol);GO:0005856(cytoskeleton);GO:0005871(kinesin complex);GO:0005874(microtubule);GO:0006890(retrograde vesicle-mediated transport, Golgi to endoplasmic reticulum);GO:0007018(microtubule-based movement);GO:0016020(membrane);GO:0016032(viral process);GO:0019886(antigen…	05132(Salmonella infection)	K10407	NA	kinesin light chain 1 [Source:HGNC Symbol;Acc:HGNC:6387]	ENST00000498989	0	chr14	103682362	103684015	MSTRG.20274	AL049840	yes	known	cis	100K	NA	-0.265522
ENST00000530785	0	chr11	65538819	65544704	MSTRG.11985	LTBP3	yes	GO:0001501(skeletal system development);GO:0005509(calcium ion binding);GO:0005576(extracellular region);GO:0007179(transforming growth factor beta receptor signaling pathway);GO:0019838(growth factor binding);GO:0030502(negative regulation of bone mineralization);GO:0032331(negative regulation of chondrocyte differentiation);GO:0036363(transforming growth factor beta activation);GO:0045780(posit…	NA	K08023	NA	latent transforming growth factor beta binding protein 3 [Source:HGNC Symbol;Acc:HGNC:6716]	ENST00000618227	0	chr11	65504838	65506465	MSTRG.11962	MALAT1	yes	known	cis	100K	NA	-0.331481
ENST00000534049	0	chr10	32928212	32992463	MSTRG.8611	ITGB1	yes	GO:0000082(G1/S transition of mitotic cell cycle);GO:0000132(establishment of mitotic spindle orientation);GO:0001618(virus receptor activity);GO:0001701(in utero embryonic development);GO:0001708(cell fate specification);GO:0001726(ruffle);GO:0001968(fibronectin binding);GO:0002020(protease binding);GO:0002042(cell migration involved in sprouting angiogenesis);GO:0003779(actin binding);GO:000517…	04015(Rap1 signaling pathway);04145(Phagosome);04151(PI3K-Akt signaling pathway);04360(Axon guidance);04510(Focal adhesion);04512(ECM-receptor interaction);04514(Cell adhesion molecules (CAMs));04530(Tight junction);04611(Platelet activation);04670(Leukocyte transendothelial migration);04810(Regulation of actin cytoskeleton);05100(Bacterial invasion of epithelial cells);05130(Pathogenic Escherich…	K05719	NA	integrin subunit beta 1 [Source:HGNC Symbol;Acc:HGNC:6153]	ENST00000659846	0	chr10	32958437	32987729	MSTRG.8613	ITGB1-DT	yes	known	cis	100K	NA	0.968313
ENST00000321460	0	chr11	64230758	64234281	MSTRG.11878	DNAJC4	yes	GO:0005515(protein binding);GO:0006457(protein folding);GO:0006986(response to unfolded protein);GO:0016020(membrane);GO:0016021(integral component of membrane);GO:0051082(unfolded protein binding)	NA	K09524	NA	DnaJ heat shock protein family (Hsp40) member C4 [Source:HGNC Symbol;Acc:HGNC:5271]	MSTRG.11886.3	j	chr11	64241095	64243497	MSTRG.11886	AP001453	yes	novel	cis	100K	NA	0.905248
ENST00000392514	0	chr12	120196699	120201111	MSTRG.16427	RPLP0	yes	GO:0000027(ribosomal large subunit assembly);GO:0000184(nuclear-transcribed mRNA catabolic process, nonsense-mediated decay);GO:0002181(cytoplasmic translation);GO:0003723(RNA binding);GO:0003735(structural constituent of ribosome);GO:0005515(protein binding);GO:0005634(nucleus);GO:0005737(cytoplasm);GO:0005783(endoplasmic reticulum);GO:0005829(cytosol);GO:0005840(ribosome);GO:0005925(focal adhes…	03010(Ribosome)	K02941	NA	ribosomal protein lateral stalk subunit P0 [Source:HGNC Symbol;Acc:HGNC:10371]	MSTRG.16433.11	x	chr12	120277523	120287332	MSTRG.16433	NME2P1	yes	novel	cis	100K	NA	-0.258595
ENST00000432907	0	chr21	42974510	43033931	MSTRG.38239	PKNOX1	yes	GO:0000790(nuclear chromatin);GO:0000978(RNA polymerase II cis-regulatory region sequence-specific DNA binding);GO:0000981(DNA-binding transcription factor activity, RNA polymerase II-specific);GO:0001525(angiogenesis);GO:0003677(DNA binding);GO:0003682(chromatin binding);GO:0003700(DNA-binding transcription factor activity);GO:0005515(protein binding);GO:0005634(nucleus);GO:0005667(transcription…	NA	NA	NA	PBX/knotted 1 homeobox 1 [Source:HGNC Symbol;Acc:HGNC:9022]	MSTRG.38259.3	i	chr21	42977596	42979452	MSTRG.38259	PKNOX1	yes	novel	cis	10K	NA	0.558948
ENST00000374332	0	chr1	25617468	25786207	MSTRG.3275	MAN1C1	yes	GO:0000139(Golgi membrane);GO:0003824(catalytic activity);GO:0004571(mannosyl-oligosaccharide 1,2-alpha-mannosidase activity);GO:0005509(calcium ion binding);GO:0005515(protein binding);GO:0005783(endoplasmic reticulum);GO:0005794(Golgi apparatus);GO:0006486(protein glycosylation);GO:0006487(protein N-linked glycosylation);GO:0006491(N-glycan processing);GO:0008152(metabolic process);GO:0016020(m…	00510(N-Glycan biosynthesis);04141(Protein processing in endoplasmic reticulum)	K01230	EC:3.2.1.113	mannosidase alpha class 1C member 1 [Source:HGNC Symbol;Acc:HGNC:19080]	MSTRG.3276.3	o	chr1	25618338	25654243	MSTRG.3276	AL031280	yes	novel	cis	1K	NA	-0.198723
ENST00000672065	0	chr3	15601745	15645819	MSTRG.39999	BTD	yes	GO:0005576(extracellular region);GO:0005615(extracellular space);GO:0005759(mitochondrial matrix);GO:0006768(biotin metabolic process);GO:0006807(nitrogen compound metabolic process);GO:0007417(central nervous system development);GO:0016787(hydrolase activity);GO:0016811(hydrolase activity, acting on carbon-nitrogen (but not peptide) bonds, in linear amides);GO:0047708(biotinidase activity);GO:00…	00780(Biotin metabolism);04977(Vitamin digestion and absorption)	NA	NA	biotinidase [Source:HGNC Symbol;Acc:HGNC:1122]	MSTRG.40000.30	o	chr3	15680249	15738714	MSTRG.40000	ANKRD28	yes	novel	cis	100K	NA	-0.206423
ENST00000449107	0	chr3	15601370	15645582	MSTRG.39999	BTD	yes	GO:0005576(extracellular region);GO:0005615(extracellular space);GO:0005759(mitochondrial matrix);GO:0006768(biotin metabolic process);GO:0006807(nitrogen compound metabolic process);GO:0007417(central nervous system development);GO:0016787(hydrolase activity);GO:0016811(hydrolase activity, acting on carbon-nitrogen (but not peptide) bonds, in linear amides);GO:0047708(biotinidase activity);GO:00…	00780(Biotin metabolism);04977(Vitamin digestion and absorption)	NA	NA	biotinidase [Source:HGNC Symbol;Acc:HGNC:1122]	MSTRG.40000.30	o	chr3	15680249	15738714	MSTRG.40000	ANKRD28	yes	novel	cis	100K	NA	-0.0604734
ENST00000374332	0	chr1	25617468	25786207	MSTRG.3275	MAN1C1	yes	GO:0000139(Golgi membrane);GO:0003824(catalytic activity);GO:0004571(mannosyl-oligosaccharide 1,2-alpha-mannosidase activity);GO:0005509(calcium ion binding);GO:0005515(protein binding);GO:0005783(endoplasmic reticulum);GO:0005794(Golgi apparatus);GO:0006486(protein glycosylation);GO:0006487(protein N-linked glycosylation);GO:0006491(N-glycan processing);GO:0008152(metabolic process);GO:0016020(m…	00510(N-Glycan biosynthesis);04141(Protein processing in endoplasmic reticulum)	K01230	EC:3.2.1.113	mannosidase alpha class 1C member 1 [Source:HGNC Symbol;Acc:HGNC:19080]	MSTRG.3276.2	o	chr1	25618334	25654243	MSTRG.3276	AL031280	yes	novel	cis	1K	NA	-0.27013
ENST00000674273	0	chr1	26788195	26800652	MSTRG.3338	PIGV	yes	GO:0000009(alpha-1,6-mannosyltransferase activity);GO:0000030(mannosyltransferase activity);GO:0004376(glycolipid mannosyltransferase activity);GO:0004584(dolichyl-phosphate-mannose-glycolipid alpha-mannosyltransferase activity);GO:0005783(endoplasmic reticulum);GO:0005789(endoplasmic reticulum membrane);GO:0006506(GPI anchor biosynthetic process);GO:0016020(membrane);GO:0016021(integral componen…	00563(Glycosylphosphatidylinositol (GPI)-anchor biosynthesis)	K07542	EC:2.4.1.-	phosphatidylinositol glycan anchor biosynthesis class V [Source:HGNC Symbol;Acc:HGNC:26031]	MSTRG.3334.2	i	chr1	26708306	26719937	MSTRG.3334	ARID1A	yes	novel	cis	100K	NA	0.4354
ENST00000339647	0	chr12	124911646	124914650	MSTRG.16618	UBC	yes	GO:0000122(negative regulation of transcription by RNA polymerase II);GO:0000187(activation of MAPK activity);GO:0000209(protein polyubiquitination);GO:0000715(nucleotide-excision repair, DNA damage recognition);GO:0000717(nucleotide-excision repair, DNA duplex unwinding);GO:0002020(protease binding);GO:0002755(MyD88-dependent toll-like receptor signaling pathway);GO:0002756(MyD88-independent tol…	03320(PPAR signaling pathway)	K08770	NA	ubiquitin C [Source:HGNC Symbol;Acc:HGNC:12468]	MSTRG.16619.5	x	chr12	124911832	124913708	MSTRG.16619	UBC	yes	novel	cis	1K	NA	0.274598
ENST00000415497	0	chr6	41934956	42048894	MSTRG.51421	CCND3	yes	GO:0000079(regulation of cyclin-dependent protein serine/threonine kinase activity);GO:0000122(negative regulation of transcription by RNA polymerase II);GO:0000307(cyclin-dependent protein kinase holoenzyme complex);GO:0001934(positive regulation of protein phosphorylation);GO:0004693(cyclin-dependent protein serine/threonine kinase activity);GO:0005515(protein binding);GO:0005634(nucleus);GO:00…	04110(Cell cycle);04115(p53 signaling pathway);04151(PI3K-Akt signaling pathway);04218(Cellular senescence);04310(Wnt signaling pathway);04390(Hippo signaling pathway);04510(Focal adhesion);04630(Jak-STAT signaling pathway);05162(Measles);05165(Human papillomavirus infection);05166(Human T-cell leukemia virus 1 infection);05169(Epstein-Barr virus infection);05200(Pathways in cancer);05203(Viral c…	NA	NA	cyclin D3 [Source:HGNC Symbol;Acc:HGNC:1585]	MSTRG.51419.1	j	chr6	41905354	41921093	MSTRG.51419	MED20	yes	novel	cis	100K	NA	-0.279016
ENST00000372987	0	chr6	41934956	41941519	MSTRG.51421	CCND3	yes	GO:0000079(regulation of cyclin-dependent protein serine/threonine kinase activity);GO:0000122(negative regulation of transcription by RNA polymerase II);GO:0000307(cyclin-dependent protein kinase holoenzyme complex);GO:0001934(positive regulation of protein phosphorylation);GO:0004693(cyclin-dependent protein serine/threonine kinase activity);GO:0005515(protein binding);GO:0005634(nucleus);GO:00…	04110(Cell cycle);04115(p53 signaling pathway);04151(PI3K-Akt signaling pathway);04218(Cellular senescence);04310(Wnt signaling pathway);04390(Hippo signaling pathway);04510(Focal adhesion);04630(Jak-STAT signaling pathway);05162(Measles);05165(Human papillomavirus infection);05166(Human T-cell leukemia virus 1 infection);05169(Epstein-Barr virus infection);05200(Pathways in cancer);05203(Viral c…	NA	NA	cyclin D3 [Source:HGNC Symbol;Acc:HGNC:1585]	MSTRG.51419.1	j	chr6	41905354	41921093	MSTRG.51419	MED20	yes	novel	cis	100K	NA	-0.410683
ENST00000392514	0	chr12	120196699	120201111	MSTRG.16427	RPLP0	yes	GO:0000027(ribosomal large subunit assembly);GO:0000184(nuclear-transcribed mRNA catabolic process, nonsense-mediated decay);GO:0002181(cytoplasmic translation);GO:0003723(RNA binding);GO:0003735(structural constituent of ribosome);GO:0005515(protein binding);GO:0005634(nucleus);GO:0005737(cytoplasm);GO:0005783(endoplasmic reticulum);GO:0005829(cytosol);GO:0005840(ribosome);GO:0005925(focal adhes…	03010(Ribosome)	K02941	NA	ribosomal protein lateral stalk subunit P0 [Source:HGNC Symbol;Acc:HGNC:10371]	MSTRG.16433.5	x	chr12	120277469	120287870	MSTRG.16433	NME2P1	yes	novel	cis	100K	NA	-0.171123
ENST00000396247	0	chr19	55044343	55069529	MSTRG.31358	RDH13	yes	GO:0005739(mitochondrion);GO:0005743(mitochondrial inner membrane);GO:0009644(response to high light intensity);GO:0010842(retina layer formation);GO:0016020(membrane);GO:0016491(oxidoreductase activity);GO:0042462(eye photoreceptor cell development);GO:0042572(retinol metabolic process);GO:0042574(retinal metabolic process);GO:0052650(NADP-retinol dehydrogenase activity);GO:0055114(oxidation-red…	NA	K11161	EC:1.1.1.300	retinol dehydrogenase 13 [Source:HGNC Symbol;Acc:HGNC:19978]	MSTRG.31356.2	o	chr19	55000348	55044447	MSTRG.31356	NLRP2	yes	novel	cis	100K	NA	-0.214774
ENST00000330333	0	chr21	41168160	41282530	MSTRG.38204	BACE2	yes	GO:0004190(aspartic-type endopeptidase activity);GO:0005515(protein binding);GO:0005737(cytoplasm);GO:0005768(endosome);GO:0005783(endoplasmic reticulum);GO:0005794(Golgi apparatus);GO:0005802(trans-Golgi network);GO:0005886(plasma membrane);GO:0006508(proteolysis);GO:0006509(membrane protein ectodomain proteolysis);GO:0008233(peptidase activity);GO:0016020(membrane);GO:0016021(integral component…	05010(Alzheimer disease)	K07747	EC:3.4.23.45	beta-secretase 2 [Source:HGNC Symbol;Acc:HGNC:934]	MSTRG.38211.11	x	chr21	41178977	41179679	MSTRG.38211	PLAC4	yes	novel	cis	100K	NA	-0.321189
ENST00000329251	0	chr11	62559596	62573891	MSTRG.11791	EEF1G	yes	GO:0003746(translation elongation factor activity);GO:0005515(protein binding);GO:0005634(nucleus);GO:0005737(cytoplasm);GO:0005783(endoplasmic reticulum);GO:0005829(cytosol);GO:0006412(translation);GO:0006414(translational elongation);GO:0009615(response to virus);GO:0016020(membrane);GO:0045296(cadherin binding);GO:0070062(extracellular exosome)	05134(Legionellosis)	K03233	NA	eukaryotic translation elongation factor 1 gamma [Source:HGNC Symbol;Acc:HGNC:3213]	MSTRG.11802.38	i	chr11	62527442	62531934	MSTRG.11802	AHNAK	yes	novel	cis	100K	NA	-0.181344
ENST00000354589	0	chr8	143915153	143943958	MSTRG.59456	PLEC	yes	GO:0003723(RNA binding);GO:0003779(actin binding);GO:0005198(structural molecule activity);GO:0005200(structural constituent of cytoskeleton);GO:0005515(protein binding);GO:0005737(cytoplasm);GO:0005829(cytosol);GO:0005856(cytoskeleton);GO:0005882(intermediate filament);GO:0005886(plasma membrane);GO:0005903(brush border);GO:0005925(focal adhesion);GO:0008092(cytoskeletal protein binding);GO:0008…	NA	K10388	NA	plectin [Source:HGNC Symbol;Acc:HGNC:9069]	MSTRG.59460.2	i	chr8	143954576	143957697	MSTRG.59460	PLEC	yes	novel	cis	100K	NA	0.208318
ENST00000313269	0	chr8	143990058	143993415	MSTRG.59464	GRINA	yes	GO:0005515(protein binding);GO:0005783(endoplasmic reticulum);GO:0005794(Golgi apparatus);GO:0016020(membrane);GO:0016021(integral component of membrane);GO:0032469(endoplasmic reticulum calcium ion homeostasis);GO:0044325(ion channel binding);GO:1902236(negative regulation of endoplasmic reticulum stress-induced intrinsic apoptotic signaling pathway)	NA	NA	NA	glutamate ionotropic receptor NMDA type subunit associated protein 1 [Source:HGNC Symbol;Acc:HGNC:4589]	MSTRG.59460.2	i	chr8	143954576	143957697	MSTRG.59460	PLEC	yes	novel	cis	100K	NA	-0.0717537
ENST00000396247	0	chr19	55044343	55069529	MSTRG.31358	RDH13	yes	GO:0005739(mitochondrion);GO:0005743(mitochondrial inner membrane);GO:0009644(response to high light intensity);GO:0010842(retina layer formation);GO:0016020(membrane);GO:0016491(oxidoreductase activity);GO:0042462(eye photoreceptor cell development);GO:0042572(retinol metabolic process);GO:0042574(retinal metabolic process);GO:0052650(NADP-retinol dehydrogenase activity);GO:0055114(oxidation-red…	NA	K11161	EC:1.1.1.300	retinol dehydrogenase 13 [Source:HGNC Symbol;Acc:HGNC:19978]	MSTRG.31356.7	j	chr19	55027623	55043928	MSTRG.31356	AC011476	yes	novel	cis	100K	NA	0.106773
ENST00000392514	0	chr12	120196699	120201111	MSTRG.16427	RPLP0	yes	GO:0000027(ribosomal large subunit assembly);GO:0000184(nuclear-transcribed mRNA catabolic process, nonsense-mediated decay);GO:0002181(cytoplasmic translation);GO:0003723(RNA binding);GO:0003735(structural constituent of ribosome);GO:0005515(protein binding);GO:0005634(nucleus);GO:0005737(cytoplasm);GO:0005783(endoplasmic reticulum);GO:0005829(cytosol);GO:0005840(ribosome);GO:0005925(focal adhes…	03010(Ribosome)	K02941	NA	ribosomal protein lateral stalk subunit P0 [Source:HGNC Symbol;Acc:HGNC:10371]	MSTRG.16433.3	x	chr12	120277457	120283914	MSTRG.16433	NME2P1	yes	novel	cis	100K	NA	0.214179
ENST00000672065	0	chr3	15601745	15645819	MSTRG.39999	BTD	yes	GO:0005576(extracellular region);GO:0005615(extracellular space);GO:0005759(mitochondrial matrix);GO:0006768(biotin metabolic process);GO:0006807(nitrogen compound metabolic process);GO:0007417(central nervous system development);GO:0016787(hydrolase activity);GO:0016811(hydrolase activity, acting on carbon-nitrogen (but not peptide) bonds, in linear amides);GO:0047708(biotinidase activity);GO:00…	00780(Biotin metabolism);04977(Vitamin digestion and absorption)	NA	NA	biotinidase [Source:HGNC Symbol;Acc:HGNC:1122]	MSTRG.40000.11	o	chr3	15644028	15738691	MSTRG.40000	ANKRD28	yes	novel	cis	100K	NA	0.832352
ENST00000449107	0	chr3	15601370	15645582	MSTRG.39999	BTD	yes	GO:0005576(extracellular region);GO:0005615(extracellular space);GO:0005759(mitochondrial matrix);GO:0006768(biotin metabolic process);GO:0006807(nitrogen compound metabolic process);GO:0007417(central nervous system development);GO:0016787(hydrolase activity);GO:0016811(hydrolase activity, acting on carbon-nitrogen (but not peptide) bonds, in linear amides);GO:0047708(biotinidase activity);GO:00…	00780(Biotin metabolism);04977(Vitamin digestion and absorption)	NA	NA	biotinidase [Source:HGNC Symbol;Acc:HGNC:1122]	MSTRG.40000.11	o	chr3	15644028	15738691	MSTRG.40000	ANKRD28	yes	novel	cis	100K	NA	-0.436408
ENST00000352886	0	chr17	18327860	18363563	MSTRG.25472	SHMT1	yes	GO:0000900(translation repressor activity, mRNA regulatory element binding);GO:0003824(catalytic activity);GO:0004372(glycine hydroxymethyltransferase activity);GO:0004843(thiol-dependent ubiquitin-specific protease activity);GO:0005515(protein binding);GO:0005634(nucleus);GO:0005654(nucleoplasm);GO:0005737(cytoplasm);GO:0005829(cytosol);GO:0006231(dTMP biosynthetic process);GO:0006544(glycine me…	00260(Glycine, serine and threonine metabolism);00630(Glyoxylate and dicarboxylate metabolism);00670(One carbon pool by folate);01523(Antifolate resistance)	NA	NA	serine hydroxymethyltransferase 1 [Source:HGNC Symbol;Acc:HGNC:10850]	MSTRG.25473.1	i	chr17	18337222	18339018	MSTRG.25473	SHMT1	yes	novel	cis	10K	NA	-0.208251
ENST00000616393	0	chr1	31296982	31364953	MSTRG.3494	ZCCHC17	yes	GO:0003676(nucleic acid binding);GO:0003723(RNA binding);GO:0005515(protein binding);GO:0005634(nucleus);GO:0005730(nucleolus);GO:0008270(zinc ion binding);GO:0022625(cytosolic large ribosomal subunit);GO:0042802(identical protein binding);GO:0046872(metal ion binding)	NA	NA	NA	zinc finger CCHC-type containing 17 [Source:HGNC Symbol;Acc:HGNC:30246]	MSTRG.3494.8	j	chr1	31297021	31365176	MSTRG.3494	ZCCHC17	yes	novel	cis	1K	NA	-0.149785
ENST00000628285	0	chr10	28535266	28619960	MSTRG.8517	WAC	yes	GO:0000993(RNA polymerase II complex binding);GO:0003682(chromatin binding);GO:0005515(protein binding);GO:0005634(nucleus);GO:0005654(nucleoplasm);GO:0005681(spliceosomal complex);GO:0006325(chromatin organization);GO:0006974(cellular response to DNA damage stimulus);GO:0010390(histone monoubiquitination);GO:0016239(positive regulation of macroautophagy);GO:0016567(protein ubiquitination);GO:001…	NA	NA	NA	WW domain containing adaptor with coiled-coil [Source:HGNC Symbol;Acc:HGNC:17327]	MSTRG.8522.1	i	chr10	28552874	28556377	MSTRG.8522	WAC	yes	novel	cis	100K	NA	-0.132914
ENST00000392514	0	chr12	120196699	120201111	MSTRG.16427	RPLP0	yes	GO:0000027(ribosomal large subunit assembly);GO:0000184(nuclear-transcribed mRNA catabolic process, nonsense-mediated decay);GO:0002181(cytoplasmic translation);GO:0003723(RNA binding);GO:0003735(structural constituent of ribosome);GO:0005515(protein binding);GO:0005634(nucleus);GO:0005737(cytoplasm);GO:0005783(endoplasmic reticulum);GO:0005829(cytosol);GO:0005840(ribosome);GO:0005925(focal adhes…	03010(Ribosome)	K02941	NA	ribosomal protein lateral stalk subunit P0 [Source:HGNC Symbol;Acc:HGNC:10371]	MSTRG.16433.1	o	chr12	120237022	120287870	MSTRG.16433	PXN	yes	novel	cis	100K	NA	-0.191553
ENST00000392514	0	chr12	120196699	120201111	MSTRG.16427	RPLP0	yes	GO:0000027(ribosomal large subunit assembly);GO:0000184(nuclear-transcribed mRNA catabolic process, nonsense-mediated decay);GO:0002181(cytoplasmic translation);GO:0003723(RNA binding);GO:0003735(structural constituent of ribosome);GO:0005515(protein binding);GO:0005634(nucleus);GO:0005737(cytoplasm);GO:0005783(endoplasmic reticulum);GO:0005829(cytosol);GO:0005840(ribosome);GO:0005925(focal adhes…	03010(Ribosome)	K02941	NA	ribosomal protein lateral stalk subunit P0 [Source:HGNC Symbol;Acc:HGNC:10371]	MSTRG.16433.6	x	chr12	120277491	120282414	MSTRG.16433	NME2P1	yes	novel	cis	100K	NA	-0.198135
ENST00000644445	0	chr5	75368486	75511266	MSTRG.47866	CERT1	yes	GO:0000902(cell morphogenesis);GO:0001701(in utero embryonic development);GO:0003007(heart morphogenesis);GO:0005515(protein binding);GO:0005581(collagen trimer);GO:0005654(nucleoplasm);GO:0005737(cytoplasm);GO:0005739(mitochondrion);GO:0005783(endoplasmic reticulum);GO:0005789(endoplasmic reticulum membrane);GO:0005794(Golgi apparatus);GO:0005829(cytosol);GO:0006672(ceramide metabolic process);G…	NA	K08283	NA	ceramide transporter 1 [Source:HGNC Symbol;Acc:HGNC:2205]	MSTRG.47865.12	j	chr5	75358730	75361423	MSTRG.47865	HMGCR	yes	novel	cis	10K	NA	-0.306852
ENST00000651122	0	chr17	35871491	35880360	MSTRG.26042	CCL5	yes	GO:0000165(MAPK cascade);GO:0002407(dendritic cell chemotaxis);GO:0002548(monocyte chemotaxis);GO:0002676(regulation of chronic inflammatory response);GO:0004435(phosphatidylinositol phospholipase C activity);GO:0004672(protein kinase activity);GO:0005125(cytokine activity);GO:0005515(protein binding);GO:0005576(extracellular region);GO:0005615(extracellular space);GO:0005737(cytoplasm);GO:000681…	04060(Cytokine-cytokine receptor interaction);04062(Chemokine signaling pathway);04620(Toll-like receptor signaling pathway);04621(NOD-like receptor signaling pathway);04623(Cytosolic DNA-sensing pathway);04668(TNF signaling pathway);05020(Prion diseases);05120(Epithelial cell signaling in Helicobacter pylori infection);05142(Chagas disease (American trypanosomiasis));05163(Human cytomegalovirus …	K12499	NA	C-C motif chemokine ligand 5 [Source:HGNC Symbol;Acc:HGNC:10632]	MSTRG.26038.8	x	chr17	35890071	35893760	MSTRG.26038	AC015849	yes	novel	cis	100K	NA	-0.0757026
ENST00000314163	0	chr1	147928420	147993592	MSTRG.5731	GPR89B	yes	GO:0000139(Golgi membrane);GO:0005244(voltage-gated ion channel activity);GO:0005794(Golgi apparatus);GO:0006811(ion transport);GO:0008308(voltage-gated anion channel activity);GO:0015031(protein transport);GO:0015698(inorganic anion transport);GO:0016020(membrane);GO:0016021(integral component of membrane);GO:0030217(T cell differentiation);GO:0032580(Golgi cisterna membrane);GO:0034220(ion tran…	NA	K22193	NA	G protein-coupled receptor 89B [Source:HGNC Symbol;Acc:HGNC:13840]	MSTRG.5732.2	o	chr1	147990988	148106888	MSTRG.5732	GPR89B	yes	novel	cis	100K	NA	0.24287
ENST00000439308	0	chr22	50217689	50244971	MSTRG.39602	TUBGCP6	yes	GO:0000226(microtubule cytoskeleton organization);GO:0000278(mitotic cell cycle);GO:0000922(spindle pole);GO:0000923(equatorial microtubule organizing center);GO:0000930(gamma-tubulin complex);GO:0005737(cytoplasm);GO:0005813(centrosome);GO:0005815(microtubule organizing center);GO:0005829(cytosol);GO:0005856(cytoskeleton);GO:0005874(microtubule);GO:0007020(microtubule nucleation);GO:0008017(micr…	NA	K16573	NA	tubulin gamma complex associated protein 6 [Source:HGNC Symbol;Acc:HGNC:18127]	MSTRG.39601.1	i	chr22	50214751	50215588	MSTRG.39601	SELENOO	yes	novel	cis	10K	NA	0.831232
ENST00000449103	0	chr22	50274979	50307627	MSTRG.39604	PLXNB2	yes	GO:0001843(neural tube closure);GO:0001932(regulation of protein phosphorylation);GO:0002116(semaphorin receptor complex);GO:0005515(protein binding);GO:0005886(plasma membrane);GO:0005887(integral component of plasma membrane);GO:0007156(homophilic cell adhesion via plasma membrane adhesion molecules);GO:0007162(negative regulation of cell adhesion);GO:0007165(signal transduction);GO:0007275(mul…	04360(Axon guidance)	K06821	NA	plexin B2 [Source:HGNC Symbol;Acc:HGNC:9104]	MSTRG.39601.1	i	chr22	50214751	50215588	MSTRG.39601	SELENOO	yes	novel	cis	100K	NA	0.135278
