# Supplementary material for: Immune dysfunction mediated by the competitive endogenous RNA network in fetal side placental tissue of polycystic ovary syndrome
Source: PLoS One. 2024 Mar 21;19(3):e0300461. doi: 10.1371/journal.pone.0300461 (PMC10956758; doi:10.1371/journal.pone.0300461)
Supplement: S4 Table — (XLSX) [file pone.0300461.s006.xlsx]

## Sheet: Sheet1
Table S4. Prediction of potential drugs for the PCOS treatment.
id	pert_id	pert_iname	moa	target_name	raw_cs	fdr_q_nlog10	norm_cs	cell_iname	pert_type	pert_idose	pert_itime	nsample	ss_ngene	cc_q75	tas	qc_pass	is_hiq	is_ncs_sig	is_exemplar_sig	is_null_sig
CPC015_PHH_24H:BRD-A26095496-001-03-2:10	BRD-A26095496	clobetasol	Glucocorticoid receptor agonist	NR3C1|PLA2G1B	-0.6102	15.6536	-2.0166	PHH	trt_cp	10 uM	24 h	2	27	0.11	0.0551073	0	0	1	1	0
CPC015_A549_24H:BRD-A69917777-065-01-4:10	BRD-A69917777	aminopentamide	Acetylcholine receptor antagonist	CHRM1	-0.6017	15.6536	-1.9885	A549	trt_cp	10 uM	24 h	3	311	0.54	0.414388	0	0	1	1	0
CPC015_A549_6H:BRD-K90333595-003-14-9:10	BRD-K90333595	phentolamine	Adrenergic receptor antagonist	ADRA1A|ADRA2A|ADRA1B|ADRA1D|ADRA2B|ADRA2C	-0.5993	15.6536	-1.9805	A549	trt_cp	10 uM	6 h	2	71	0.25	0.134719	0	0	1	1	0
CPC003_HA1E_6H:BRD-K95921201-001-07-0:10	BRD-K95921201	reserpine	Vesicular monoamine transporter inhibitor	SLC18A2|SLC18A1	-0.5919	15.6536	-1.9561	HA1E	trt_cp	10 uM	6 h	2	104	0.28	0.172554	1	1	1	1	0
CPC006_NOMO1_6H:BRD-K63195589-001-01-4:10	BRD-K63195589	tipifarnib	Farnesyltransferase inhibitor	-666	-0.5888	15.6536	-1.9461	NOMO1	trt_cp	10 uM	6 h	2	31	0.28	0.0942086	1	0	1	1	0
CPC005_PC3_24H:BRD-A46186775-369-01-2:10	BRD-A46186775	hydrocortisone-phosphate	Glucocorticoid receptor agonist	ANXA1|NOS2|NR3C1	-0.5831	15.6536	-1.927	PC3	trt_cp	10 uM	24 h	5	174	0.3	0.231029	1	1	1	1	0
CPC019_VCAP_24H:BRD-K98426715-001-01-9:10	BRD-K98426715	tubacin	HDAC inhibitor	HDAC6	-0.5823	15.6536	-1.9245	VCAP	trt_cp	10 uM	24 h	5	626	0.7	0.669371	1	1	1	1	0
RAD001_A549_6H:BRD-K57545991-050-16-5:1.1111	BRD-K57545991	enalapril	ACE inhibitor	ACE	-0.5759	15.6536	-1.9033	A549	trt_cp	1.11 uM	6 h	3	219	0.46	0.320946	0	0	1	1	0
CPC015_SKB_24H:BRD-A50737080-001-01-4:10	BRD-A50737080	CGK-733	ATM kinase inhibitor|ATR kinase inhibitor	ATM|ATR	-0.5752	15.6536	-1.901	SKB	trt_cp	10 uM	24 h	2	330	0.6	0.449949	0	0	1	1	0
DOSVAL003_HCC515_24H:BRD-A53134341:5	BRD-A53134341	Ro-106-9920	NFKB inhibitor	-666	-0.5733	15.6536	-1.8947	HCC515	trt_cp	4 uM	24 h	3	218	0.54	0.346941	1	1	1	1	0
CPC016_ASC_24H:BRD-K28578425-001-02-1:10	BRD-K28578425	cilostamide	Phosphodiesterase inhibitor	PDE3A|PDE3B	-0.5723	15.6536	-1.8915	ASC	trt_cp	10 uM	24 h	3	87	0.22	0.139895	1	0	1	1	0
CPC018_HT29_6H:BRD-K08640512-003-01-5:10	BRD-K08640512	RS-100329	Adrenergic receptor antagonist	ADRA1A|ADRA1D	-0.572	15.6536	-1.8904	HT29	trt_cp	10 uM	6 h	5	173	0.22	0.197272	1	0	1	1	0
CPC015_MCF7_24H:BRD-K02715688-001-01-3:10	BRD-K02715688	hydrastine	Tyrosine hydroxylase inhibitor	-666	-0.5693	15.6536	-1.8816	MCF7	trt_cp	10 uM	24 h	5	172	0.21	0.192178	1	0	1	1	0
CPC015_MCF7_6H:J23	BRD-A68723818	brompheniramine	Histamine receptor antagonist	HRH1|CHRM1|CHRM2|CHRM3|CHRM4|CHRM5	-0.5682	15.6536	-1.8778	MCF7	trt_cp	10 uM	6 h	5	378	0.4296	0.407482	0	0	1	1	0
CPC016_MCF7_6H:BRD-K85242180-001-01-1:10	BRD-K85242180	beta-CCP	Indoleamine 2,3-dioxygenase inhibitor	-666	-0.5669	15.6536	-1.8737	MCF7	trt_cp	10 uM	6 h	3	123	0.14	0.132693	1	0	1	1	0
